# Supplementary material for: Evidence-based guidance on reflective pavement for urban heat mitigation in Arizona
Source: Nat Commun. 2023 Mar 16;14:1467. doi: 10.1038/s41467-023-36972-5 (PMC10020537; doi:10.1038/s41467-023-36972-5)
Supplement: Supplementary file 2 — Source Data [file 41467_2023_36972_MOESM2_ESM.xlsx]

## Sheet: Figure 1
Figure 1
		Time	Nbhood	value	var
	Data 1	1900-01-02	2020-08-18	37	Tair
		1900-01-01 00:05:00	2020-08-18	36	Tair
		1900-01-01 00:10:00	2020-08-18	36	Tair
		1900-01-01 00:15:00	2020-08-18	36	Tair
		1900-01-01 00:20:00	2020-08-18	36	Tair
		1900-01-01 00:25:00	2020-08-18	36	Tair
		1900-01-01 00:30:00	2020-08-18	36	Tair
		1900-01-01 00:35:00	2020-08-18	36	Tair
		1900-01-01 00:40:00	2020-08-18	36	Tair
		1900-01-01 00:45:00	2020-08-18	35	Tair
		1900-01-01 00:50:00	2020-08-18	35	Tair
		1900-01-01 00:51:00	2020-08-18	35	Tair
		1900-01-01 00:55:00	2020-08-18	35	Tair
		1900-01-01 01:00:00	2020-08-18	36	Tair
		1900-01-01 01:05:00	2020-08-18	36	Tair
		1900-01-01 01:10:00	2020-08-18	35	Tair
		1900-01-01 01:15:00	2020-08-18	35	Tair
		1900-01-01 01:20:00	2020-08-18	35	Tair
		1900-01-01 01:25:00	2020-08-18	35	Tair
		1900-01-01 01:30:00	2020-08-18	35	Tair
		1900-01-01 01:35:00	2020-08-18	35	Tair
		1900-01-01 01:40:00	2020-08-18	35	Tair
		1900-01-01 01:45:00	2020-08-18	35	Tair
		1900-01-01 01:50:00	2020-08-18	34	Tair
		1900-01-01 01:51:00	2020-08-18	34.4	Tair
		1900-01-01 01:55:00	2020-08-18	34	Tair
		1900-01-01 02:00:00	2020-08-18	34	Tair
		1900-01-01 02:05:00	2020-08-18	34	Tair
		1900-01-01 02:10:00	2020-08-18	34	Tair
		1900-01-01 02:15:00	2020-08-18	35	Tair
		1900-01-01 02:20:00	2020-08-18	35	Tair
		1900-01-01 02:25:00	2020-08-18	35	Tair
		1900-01-01 02:30:00	2020-08-18	35	Tair
		1900-01-01 02:35:00	2020-08-18	34	Tair
		1900-01-01 02:40:00	2020-08-18	34	Tair
		1900-01-01 02:45:00	2020-08-18	34	Tair
		1900-01-01 02:50:00	2020-08-18	34	Tair
		1900-01-01 02:51:00	2020-08-18	34.4	Tair
		1900-01-01 02:55:00	2020-08-18	34	Tair
		1900-01-01 03:00:00	2020-08-18	34	Tair
		1900-01-01 03:05:00	2020-08-18	34	Tair
		1900-01-01 03:10:00	2020-08-18	34	Tair
		1900-01-01 03:15:00	2020-08-18	34	Tair
		1900-01-01 03:20:00	2020-08-18	34	Tair
		1900-01-01 03:25:00	2020-08-18	33	Tair
		1900-01-01 03:30:00	2020-08-18	33	Tair
		1900-01-01 03:35:00	2020-08-18	33	Tair
		1900-01-01 03:40:00	2020-08-18	34	Tair
		1900-01-01 03:45:00	2020-08-18	34	Tair
		1900-01-01 03:50:00	2020-08-18	34	Tair
		1900-01-01 03:51:00	2020-08-18	33.9	Tair
		1900-01-01 03:55:00	2020-08-18	34	Tair
		1900-01-01 04:00:00	2020-08-18	34	Tair
		1900-01-01 04:05:00	2020-08-18	33	Tair
		1900-01-01 04:10:00	2020-08-18	33	Tair
		1900-01-01 04:15:00	2020-08-18	33	Tair
		1900-01-01 04:20:00	2020-08-18	33	Tair
		1900-01-01 04:25:00	2020-08-18	33	Tair
		1900-01-01 04:30:00	2020-08-18	33	Tair
		1900-01-01 04:35:00	2020-08-18	33	Tair
		1900-01-01 04:40:00	2020-08-18	33	Tair
		1900-01-01 04:45:00	2020-08-18	33	Tair
		1900-01-01 04:50:00	2020-08-18	33	Tair
		1900-01-01 04:51:00	2020-08-18	33.3	Tair
		1900-01-01 04:55:00	2020-08-18	33	Tair
		1900-01-01 05:00:00	2020-08-18	33	Tair
		1900-01-01 05:05:00	2020-08-18	33	Tair
		1900-01-01 05:10:00	2020-08-18	33	Tair
		1900-01-01 05:15:00	2020-08-18	33	Tair
		1900-01-01 05:20:00	2020-08-18	33	Tair
		1900-01-01 05:25:00	2020-08-18	33	Tair
		1900-01-01 05:30:00	2020-08-18	33	Tair
		1900-01-01 05:35:00	2020-08-18	33	Tair
		1900-01-01 05:40:00	2020-08-18	33	Tair
		1900-01-01 05:45:00	2020-08-18	33	Tair
		1900-01-01 05:51:00	2020-08-18	32.8	Tair
		1900-01-01 05:55:00	2020-08-18	32	Tair
		1900-01-01 06:00:00	2020-08-18	32	Tair
		1900-01-01 06:05:00	2020-08-18	32	Tair
		1900-01-01 06:10:00	2020-08-18	32	Tair
		1900-01-01 06:15:00	2020-08-18	33	Tair
		1900-01-01 06:20:00	2020-08-18	33	Tair
		1900-01-01 06:25:00	2020-08-18	33	Tair
		1900-01-01 06:30:00	2020-08-18	33	Tair
		1900-01-01 06:35:00	2020-08-18	33	Tair
		1900-01-01 06:40:00	2020-08-18	33	Tair
		1900-01-01 06:45:00	2020-08-18	34	Tair
		1900-01-01 06:50:00	2020-08-18	33	Tair
		1900-01-01 06:51:00	2020-08-18	33.3	Tair
		1900-01-01 06:55:00	2020-08-18	33	Tair
		1900-01-01 07:00:00	2020-08-18	33	Tair
		1900-01-01 07:05:00	2020-08-18	33	Tair
		1900-01-01 07:10:00	2020-08-18	34	Tair
		1900-01-01 07:15:00	2020-08-18	34	Tair
		1900-01-01 07:20:00	2020-08-18	34	Tair
		1900-01-01 07:25:00	2020-08-18	34	Tair
		1900-01-01 07:30:00	2020-08-18	34	Tair
		1900-01-01 07:35:00	2020-08-18	34	Tair
		1900-01-01 07:40:00	2020-08-18	34	Tair
		1900-01-01 07:45:00	2020-08-18	35	Tair
		1900-01-01 07:50:00	2020-08-18	36	Tair
		1900-01-01 07:51:00	2020-08-18	35.6	Tair
		1900-01-01 07:55:00	2020-08-18	36	Tair
		1900-01-01 08:00:00	2020-08-18	36	Tair
		1900-01-01 08:05:00	2020-08-18	36	Tair
		1900-01-01 08:10:00	2020-08-18	36	Tair
		1900-01-01 08:15:00	2020-08-18	37	Tair
		1900-01-01 08:20:00	2020-08-18	37	Tair
		1900-01-01 08:25:00	2020-08-18	37	Tair
		1900-01-01 08:30:00	2020-08-18	37	Tair
		1900-01-01 08:35:00	2020-08-18	37.25	Tair
		1900-01-01 08:40:00	2020-08-18	37.5	Tair
		1900-01-01 08:45:00	2020-08-18	37.75	Tair
		1900-01-01 08:50:00	2020-08-18	38	Tair
		1900-01-01 08:55:00	2020-08-18	38.25	Tair
		1900-01-01 09:00:00	2020-08-18	38.5	Tair
		1900-01-01 09:05:00	2020-08-18	38.75	Tair
		1900-01-01 09:10:00	2020-08-18	39	Tair
		1900-01-01 09:15:00	2020-08-18	38	Tair
		1900-01-01 09:20:00	2020-08-18	39	Tair
		1900-01-01 09:25:00	2020-08-18	39	Tair
		1900-01-01 09:30:00	2020-08-18	39	Tair
		1900-01-01 09:35:00	2020-08-18	39	Tair
		1900-01-01 09:40:00	2020-08-18	39	Tair
		1900-01-01 09:45:00	2020-08-18	39	Tair
		1900-01-01 09:50:00	2020-08-18	39	Tair
		1900-01-01 09:51:00	2020-08-18	39.4	Tair
		1900-01-01 09:55:00	2020-08-18	40	Tair
		1900-01-01 10:00:00	2020-08-18	40	Tair
		1900-01-01 10:05:00	2020-08-18	40	Tair
		1900-01-01 10:10:00	2020-08-18	40	Tair
		1900-01-01 10:15:00	2020-08-18	40	Tair
		1900-01-01 10:20:00	2020-08-18	41	Tair
		1900-01-01 10:25:00	2020-08-18	41	Tair
		1900-01-01 10:30:00	2020-08-18	41	Tair
		1900-01-01 10:35:00	2020-08-18	41	Tair
		1900-01-01 10:40:00	2020-08-18	41	Tair
		1900-01-01 10:45:00	2020-08-18	41	Tair
		1900-01-01 10:50:00	2020-08-18	42	Tair
		1900-01-01 10:51:00	2020-08-18	41.1	Tair
		1900-01-01 10:55:00	2020-08-18	42	Tair
		1900-01-01 11:00:00	2020-08-18	42	Tair
		1900-01-01 11:05:00	2020-08-18	42	Tair
		1900-01-01 11:10:00	2020-08-18	42	Tair
		1900-01-01 11:15:00	2020-08-18	42	Tair
		1900-01-01 11:20:00	2020-08-18	42	Tair
		1900-01-01 11:25:00	2020-08-18	42	Tair
		1900-01-01 11:30:00	2020-08-18	42	Tair
		1900-01-01 11:35:00	2020-08-18	43	Tair
		1900-01-01 11:40:00	2020-08-18	42	Tair
		1900-01-01 11:45:00	2020-08-18	42	Tair
		1900-01-01 11:50:00	2020-08-18	42	Tair
		1900-01-01 11:51:00	2020-08-18	42.2	Tair
		1900-01-01 11:55:00	2020-08-18	42	Tair
		1900-01-01 12:00:00	2020-08-18	42	Tair
		1900-01-01 12:05:00	2020-08-18	43	Tair
		1900-01-01 12:10:00	2020-08-18	42	Tair
		1900-01-01 12:15:00	2020-08-18	43	Tair
		1900-01-01 12:20:00	2020-08-18	43	Tair
		1900-01-01 12:25:00	2020-08-18	43	Tair
		1900-01-01 12:30:00	2020-08-18	43	Tair
		1900-01-01 12:35:00	2020-08-18	44	Tair
		1900-01-01 12:40:00	2020-08-18	43	Tair
		1900-01-01 12:45:00	2020-08-18	43	Tair
		1900-01-01 12:50:00	2020-08-18	43	Tair
		1900-01-01 12:51:00	2020-08-18	43.9	Tair
		1900-01-01 12:55:00	2020-08-18	43	Tair
		1900-01-01 13:00:00	2020-08-18	44	Tair
		1900-01-01 13:05:00	2020-08-18	44	Tair
		1900-01-01 13:10:00	2020-08-18	44	Tair
		1900-01-01 13:15:00	2020-08-18	44	Tair
		1900-01-01 13:20:00	2020-08-18	44	Tair
		1900-01-01 13:25:00	2020-08-18	44	Tair
		1900-01-01 13:30:00	2020-08-18	44	Tair
		1900-01-01 13:35:00	2020-08-18	44	Tair
		1900-01-01 13:40:00	2020-08-18	44	Tair
		1900-01-01 13:45:00	2020-08-18	43	Tair
		1900-01-01 13:50:00	2020-08-18	44	Tair
		1900-01-01 13:51:00	2020-08-18	44.4	Tair
		1900-01-01 13:55:00	2020-08-18	45	Tair
		1900-01-01 14:00:00	2020-08-18	44	Tair
		1900-01-01 14:05:00	2020-08-18	44	Tair
		1900-01-01 14:10:00	2020-08-18	44	Tair
		1900-01-01 14:15:00	2020-08-18	44	Tair
		1900-01-01 14:20:00	2020-08-18	43	Tair
		1900-01-01 14:25:00	2020-08-18	44	Tair
		1900-01-01 14:30:00	2020-08-18	45	Tair
		1900-01-01 14:35:00	2020-08-18	45	Tair
		1900-01-01 14:40:00	2020-08-18	46	Tair
		1900-01-01 14:45:00	2020-08-18	46	Tair
		1900-01-01 14:50:00	2020-08-18	45	Tair
		1900-01-01 14:51:00	2020-08-18	44.4	Tair
		1900-01-01 14:55:00	2020-08-18	44	Tair
		1900-01-01 15:00:00	2020-08-18	44	Tair
		1900-01-01 15:05:00	2020-08-18	44	Tair
		1900-01-01 15:10:00	2020-08-18	45	Tair
		1900-01-01 15:15:00	2020-08-18	45	Tair
		1900-01-01 15:20:00	2020-08-18	45	Tair
		1900-01-01 15:25:00	2020-08-18	45	Tair
		1900-01-01 15:30:00	2020-08-18	44	Tair
		1900-01-01 15:35:00	2020-08-18	44	Tair
		1900-01-01 15:40:00	2020-08-18	45	Tair
		1900-01-01 15:45:00	2020-08-18	44	Tair
		1900-01-01 15:50:00	2020-08-18	44	Tair
		1900-01-01 15:51:00	2020-08-18	44.4	Tair
		1900-01-01 15:55:00	2020-08-18	44	Tair
		1900-01-01 16:00:00	2020-08-18	44	Tair
		1900-01-01 16:05:00	2020-08-18	44	Tair
		1900-01-01 16:10:00	2020-08-18	44	Tair
		1900-01-01 16:15:00	2020-08-18	44	Tair
		1900-01-01 16:20:00	2020-08-18	44	Tair
		1900-01-01 16:25:00	2020-08-18	44	Tair
		1900-01-01 16:30:00	2020-08-18	44	Tair
		1900-01-01 16:35:00	2020-08-18	44	Tair
		1900-01-01 16:40:00	2020-08-18	44	Tair
		1900-01-01 16:45:00	2020-08-18	44	Tair
		1900-01-01 16:50:00	2020-08-18	44	Tair
		1900-01-01 16:51:00	2020-08-18	44.4	Tair
		1900-01-01 16:55:00	2020-08-18	44	Tair
		1900-01-01 17:00:00	2020-08-18	44	Tair
		1900-01-01 17:05:00	2020-08-18	44	Tair
		1900-01-01 17:10:00	2020-08-18	44	Tair
		1900-01-01 17:15:00	2020-08-18	44	Tair
		1900-01-01 17:20:00	2020-08-18	44	Tair
		1900-01-01 17:25:00	2020-08-18	44	Tair
		1900-01-01 17:30:00	2020-08-18	44	Tair
		1900-01-01 17:35:00	2020-08-18	44	Tair
		1900-01-01 17:40:00	2020-08-18	44	Tair
		1900-01-01 17:45:00	2020-08-18	43	Tair
		1900-01-01 17:50:00	2020-08-18	44	Tair
		1900-01-01 17:51:00	2020-08-18	43.9	Tair
		1900-01-01 17:55:00	2020-08-18	43	Tair
		1900-01-01 18:00:00	2020-08-18	43	Tair
		1900-01-01 18:05:00	2020-08-18	44	Tair
		1900-01-01 18:10:00	2020-08-18	44	Tair
		1900-01-01 18:15:00	2020-08-18	44	Tair
		1900-01-01 18:20:00	2020-08-18	43	Tair
		1900-01-01 18:25:00	2020-08-18	43	Tair
		1900-01-01 18:30:00	2020-08-18	43	Tair
		1900-01-01 18:35:00	2020-08-18	43	Tair
		1900-01-01 18:40:00	2020-08-18	43	Tair
		1900-01-01 18:45:00	2020-08-18	43	Tair
		1900-01-01 18:50:00	2020-08-18	43	Tair
		1900-01-01 18:51:00	2020-08-18	43.3	Tair
		1900-01-01 18:55:00	2020-08-18	43	Tair
		1900-01-01 19:00:00	2020-08-18	43	Tair
		1900-01-01 19:05:00	2020-08-18	43	Tair
		1900-01-01 19:10:00	2020-08-18	43	Tair
		1900-01-01 19:15:00	2020-08-18	43	Tair
		1900-01-01 19:20:00	2020-08-18	43	Tair
		1900-01-01 19:25:00	2020-08-18	43	Tair
		1900-01-01 19:30:00	2020-08-18	43	Tair
		1900-01-01 19:35:00	2020-08-18	42	Tair
		1900-01-01 19:40:00	2020-08-18	43	Tair
		1900-01-01 19:45:00	2020-08-18	43	Tair
		1900-01-01 19:50:00	2020-08-18	43	Tair
		1900-01-01 19:51:00	2020-08-18	42.8	Tair
		1900-01-01 19:55:00	2020-08-18	43	Tair
		1900-01-01 20:00:00	2020-08-18	43	Tair
		1900-01-01 20:05:00	2020-08-18	42	Tair
		1900-01-01 20:10:00	2020-08-18	42	Tair
		1900-01-01 20:15:00	2020-08-18	42	Tair
		1900-01-01 20:20:00	2020-08-18	43	Tair
		1900-01-01 20:25:00	2020-08-18	43	Tair
		1900-01-01 20:30:00	2020-08-18	43	Tair
		1900-01-01 20:35:00	2020-08-18	43	Tair
		1900-01-01 20:40:00	2020-08-18	43	Tair
		1900-01-01 20:45:00	2020-08-18	43	Tair
		1900-01-01 20:50:00	2020-08-18	42	Tair
		1900-01-01 20:51:00	2020-08-18	42.2	Tair
		1900-01-01 20:55:00	2020-08-18	42	Tair
		1900-01-01 21:00:00	2020-08-18	42	Tair
		1900-01-01 21:05:00	2020-08-18	42	Tair
		1900-01-01 21:10:00	2020-08-18	42	Tair
		1900-01-01 21:15:00	2020-08-18	42	Tair
		1900-01-01 21:20:00	2020-08-18	42	Tair
		1900-01-01 21:25:00	2020-08-18	42	Tair
		1900-01-01 21:30:00	2020-08-18	42	Tair
		1900-01-01 21:35:00	2020-08-18	41	Tair
		1900-01-01 21:39:00	2020-08-18	41.1	Tair
		1900-01-01 21:40:00	2020-08-18	41	Tair
		1900-01-01 21:45:00	2020-08-18	41	Tair
		1900-01-01 21:50:00	2020-08-18	41	Tair
		1900-01-01 21:51:00	2020-08-18	41.1	Tair
		1900-01-01 21:55:00	2020-08-18	41	Tair
		1900-01-01 22:00:00	2020-08-18	40	Tair
		1900-01-01 22:05:00	2020-08-18	39	Tair
		1900-01-01 22:10:00	2020-08-18	39	Tair
		1900-01-01 22:15:00	2020-08-18	39	Tair
		1900-01-01 22:20:00	2020-08-18	39	Tair
		1900-01-01 22:25:00	2020-08-18	39	Tair
		1900-01-01 22:28:00	2020-08-18	39.4	Tair
		1900-01-01 22:30:00	2020-08-18	39	Tair
		1900-01-01 22:35:00	2020-08-18	39	Tair
		1900-01-01 22:40:00	2020-08-18	39	Tair
		1900-01-01 22:45:00	2020-08-18	39	Tair
		1900-01-01 22:50:00	2020-08-18	39	Tair
		1900-01-01 22:51:00	2020-08-18	38.9	Tair
		1900-01-01 22:55:00	2020-08-18	39	Tair
		1900-01-01 23:00:00	2020-08-18	39	Tair
		1900-01-01 23:05:00	2020-08-18	39	Tair
		1900-01-01 23:10:00	2020-08-18	39	Tair
		1900-01-01 23:15:00	2020-08-18	39	Tair
		1900-01-01 23:20:00	2020-08-18	39	Tair
		1900-01-01 23:25:00	2020-08-18	39	Tair
		1900-01-01 23:30:00	2020-08-18	39	Tair
		1900-01-01 23:35:00	2020-08-18	39	Tair
		1900-01-01 23:40:00	2020-08-18	39	Tair
		1900-01-01 23:45:00	2020-08-18	38	Tair
		1900-01-01 23:50:00	2020-08-18	38	Tair
		1900-01-01 23:51:00	2020-08-18	38.3	Tair
		1900-01-01 23:55:00	2020-08-18	38	Tair
		1900-01-02	2020-08-18	38	Tair
		1900-01-02	2020-09-05	36	Tair
		1900-01-01 00:05:00	2020-09-05	35	Tair
		1900-01-01 00:10:00	2020-09-05	34	Tair
		1900-01-01 00:15:00	2020-09-05	34	Tair
		1900-01-01 00:20:00	2020-09-05	34	Tair
		1900-01-01 00:25:00	2020-09-05	34	Tair
		1900-01-01 00:30:00	2020-09-05	34	Tair
		1900-01-01 00:35:00	2020-09-05	33	Tair
		1900-01-01 00:40:00	2020-09-05	33	Tair
		1900-01-01 00:45:00	2020-09-05	33	Tair
		1900-01-01 00:50:00	2020-09-05	33	Tair
		1900-01-01 00:51:00	2020-09-05	33.3	Tair
		1900-01-01 00:55:00	2020-09-05	33	Tair
		1900-01-01 01:00:00	2020-09-05	33	Tair
		1900-01-01 01:05:00	2020-09-05	33	Tair
		1900-01-01 01:10:00	2020-09-05	33	Tair
		1900-01-01 01:15:00	2020-09-05	33	Tair
		1900-01-01 01:20:00	2020-09-05	33	Tair
		1900-01-01 01:25:00	2020-09-05	32	Tair
		1900-01-01 01:30:00	2020-09-05	33	Tair
		1900-01-01 01:35:00	2020-09-05	33	Tair
		1900-01-01 01:40:00	2020-09-05	33	Tair
		1900-01-01 01:45:00	2020-09-05	34	Tair
		1900-01-01 01:50:00	2020-09-05	34	Tair
		1900-01-01 01:51:00	2020-09-05	33.9	Tair
		1900-01-01 01:55:00	2020-09-05	34	Tair
		1900-01-01 02:00:00	2020-09-05	33	Tair
		1900-01-01 02:05:00	2020-09-05	33	Tair
		1900-01-01 02:10:00	2020-09-05	33	Tair
		1900-01-01 02:15:00	2020-09-05	32	Tair
		1900-01-01 02:20:00	2020-09-05	32	Tair
		1900-01-01 02:25:00	2020-09-05	32	Tair
		1900-01-01 02:30:00	2020-09-05	32	Tair
		1900-01-01 02:35:00	2020-09-05	32	Tair
		1900-01-01 02:40:00	2020-09-05	32	Tair
		1900-01-01 02:45:00	2020-09-05	32	Tair
		1900-01-01 02:50:00	2020-09-05	32	Tair
		1900-01-01 02:51:00	2020-09-05	31.7	Tair
		1900-01-01 02:55:00	2020-09-05	32	Tair
		1900-01-01 03:00:00	2020-09-05	31	Tair
		1900-01-01 03:05:00	2020-09-05	31	Tair
		1900-01-01 03:10:00	2020-09-05	31	Tair
		1900-01-01 03:15:00	2020-09-05	31	Tair
		1900-01-01 03:20:00	2020-09-05	31	Tair
		1900-01-01 03:25:00	2020-09-05	31	Tair
		1900-01-01 03:30:00	2020-09-05	31	Tair
		1900-01-01 03:35:00	2020-09-05	31	Tair
		1900-01-01 03:40:00	2020-09-05	31	Tair
		1900-01-01 03:45:00	2020-09-05	31	Tair
		1900-01-01 03:50:00	2020-09-05	31	Tair
		1900-01-01 03:51:00	2020-09-05	31.1	Tair
		1900-01-01 03:55:00	2020-09-05	31	Tair
		1900-01-01 04:00:00	2020-09-05	31	Tair
		1900-01-01 04:05:00	2020-09-05	31	Tair
		1900-01-01 04:10:00	2020-09-05	31	Tair
		1900-01-01 04:15:00	2020-09-05	31	Tair
		1900-01-01 04:20:00	2020-09-05	30	Tair
		1900-01-01 04:25:00	2020-09-05	29	Tair
		1900-01-01 04:30:00	2020-09-05	30	Tair
		1900-01-01 04:35:00	2020-09-05	30	Tair
		1900-01-01 04:40:00	2020-09-05	30	Tair
		1900-01-01 04:45:00	2020-09-05	30	Tair
		1900-01-01 04:50:00	2020-09-05	30	Tair
		1900-01-01 04:51:00	2020-09-05	30	Tair
		1900-01-01 04:55:00	2020-09-05	30	Tair
		1900-01-01 05:00:00	2020-09-05	30	Tair
		1900-01-01 05:05:00	2020-09-05	30	Tair
		1900-01-01 05:10:00	2020-09-05	30	Tair
		1900-01-01 05:15:00	2020-09-05	30	Tair
		1900-01-01 05:20:00	2020-09-05	30	Tair
		1900-01-01 05:25:00	2020-09-05	29	Tair
		1900-01-01 05:30:00	2020-09-05	29	Tair
		1900-01-01 05:35:00	2020-09-05	29	Tair
		1900-01-01 05:40:00	2020-09-05	30	Tair
		1900-01-01 05:45:00	2020-09-05	30	Tair
		1900-01-01 05:50:00	2020-09-05	30	Tair
		1900-01-01 05:51:00	2020-09-05	30	Tair
		1900-01-01 05:55:00	2020-09-05	30	Tair
		1900-01-01 06:00:00	2020-09-05	30	Tair
		1900-01-01 06:05:00	2020-09-05	29	Tair
		1900-01-01 06:10:00	2020-09-05	29	Tair
		1900-01-01 06:15:00	2020-09-05	29	Tair
		1900-01-01 06:20:00	2020-09-05	29	Tair
		1900-01-01 06:25:00	2020-09-05	29	Tair
		1900-01-01 06:30:00	2020-09-05	30	Tair
		1900-01-01 06:35:00	2020-09-05	30	Tair
		1900-01-01 06:40:00	2020-09-05	30	Tair
		1900-01-01 06:45:00	2020-09-05	30	Tair
		1900-01-01 06:50:00	2020-09-05	30	Tair
		1900-01-01 06:51:00	2020-09-05	30	Tair
		1900-01-01 06:55:00	2020-09-05	30	Tair
		1900-01-01 07:00:00	2020-09-05	31	Tair
		1900-01-01 07:05:00	2020-09-05	31	Tair
		1900-01-01 07:10:00	2020-09-05	31	Tair
		1900-01-01 07:15:00	2020-09-05	31	Tair
		1900-01-01 07:20:00	2020-09-05	31	Tair
		1900-01-01 07:25:00	2020-09-05	32	Tair
		1900-01-01 07:30:00	2020-09-05	32	Tair
		1900-01-01 07:35:00	2020-09-05	32	Tair
		1900-01-01 07:40:00	2020-09-05	32	Tair
		1900-01-01 07:45:00	2020-09-05	33	Tair
		1900-01-01 07:50:00	2020-09-05	33	Tair
		1900-01-01 07:51:00	2020-09-05	32.8	Tair
		1900-01-01 07:55:00	2020-09-05	33	Tair
		1900-01-01 08:00:00	2020-09-05	33	Tair
		1900-01-01 08:05:00	2020-09-05	33	Tair
		1900-01-01 08:10:00	2020-09-05	33	Tair
		1900-01-01 08:15:00	2020-09-05	33	Tair
		1900-01-01 08:20:00	2020-09-05	34	Tair
		1900-01-01 08:25:00	2020-09-05	34	Tair
		1900-01-01 08:30:00	2020-09-05	34	Tair
		1900-01-01 08:35:00	2020-09-05	34	Tair
		1900-01-01 08:40:00	2020-09-05	34	Tair
		1900-01-01 08:45:00	2020-09-05	34	Tair
		1900-01-01 08:50:00	2020-09-05	34	Tair
		1900-01-01 08:51:00	2020-09-05	34.4	Tair
		1900-01-01 08:55:00	2020-09-05	34	Tair
		1900-01-01 09:00:00	2020-09-05	34	Tair
		1900-01-01 09:05:00	2020-09-05	34	Tair
		1900-01-01 09:10:00	2020-09-05	34	Tair
		1900-01-01 09:15:00	2020-09-05	34	Tair
		1900-01-01 09:20:00	2020-09-05	35	Tair
		1900-01-01 09:25:00	2020-09-05	35	Tair
		1900-01-01 09:30:00	2020-09-05	35	Tair
		1900-01-01 09:35:00	2020-09-05	36	Tair
		1900-01-01 09:40:00	2020-09-05	36	Tair
		1900-01-01 09:45:00	2020-09-05	36	Tair
		1900-01-01 09:50:00	2020-09-05	36	Tair
		1900-01-01 09:51:00	2020-09-05	36.1	Tair
		1900-01-01 09:55:00	2020-09-05	36	Tair
		1900-01-01 10:00:00	2020-09-05	36	Tair
		1900-01-01 10:05:00	2020-09-05	36	Tair
		1900-01-01 10:10:00	2020-09-05	37	Tair
		1900-01-01 10:15:00	2020-09-05	37	Tair
		1900-01-01 10:20:00	2020-09-05	37	Tair
		1900-01-01 10:25:00	2020-09-05	37	Tair
		1900-01-01 10:30:00	2020-09-05	37	Tair
		1900-01-01 10:35:00	2020-09-05	38	Tair
		1900-01-01 10:40:00	2020-09-05	38	Tair
		1900-01-01 10:45:00	2020-09-05	38	Tair
		1900-01-01 10:50:00	2020-09-05	38	Tair
		1900-01-01 10:51:00	2020-09-05	38.3	Tair
		1900-01-01 10:55:00	2020-09-05	38	Tair
		1900-01-01 11:00:00	2020-09-05	38	Tair
		1900-01-01 11:05:00	2020-09-05	38	Tair
		1900-01-01 11:10:00	2020-09-05	39	Tair
		1900-01-01 11:15:00	2020-09-05	39	Tair
		1900-01-01 11:20:00	2020-09-05	39	Tair
		1900-01-01 11:25:00	2020-09-05	40	Tair
		1900-01-01 11:30:00	2020-09-05	40	Tair
		1900-01-01 11:35:00	2020-09-05	41	Tair
		1900-01-01 11:40:00	2020-09-05	41	Tair
		1900-01-01 11:45:00	2020-09-05	39	Tair
		1900-01-01 11:50:00	2020-09-05	40	Tair
		1900-01-01 11:51:00	2020-09-05	40	Tair
		1900-01-01 11:55:00	2020-09-05	41	Tair
		1900-01-01 12:00:00	2020-09-05	41	Tair
		1900-01-01 12:05:00	2020-09-05	42	Tair
		1900-01-01 12:10:00	2020-09-05	42	Tair
		1900-01-01 12:15:00	2020-09-05	42	Tair
		1900-01-01 12:20:00	2020-09-05	42	Tair
		1900-01-01 12:25:00	2020-09-05	42	Tair
		1900-01-01 12:30:00	2020-09-05	42	Tair
		1900-01-01 12:35:00	2020-09-05	42	Tair
		1900-01-01 12:40:00	2020-09-05	42	Tair
		1900-01-01 12:45:00	2020-09-05	42	Tair
		1900-01-01 12:50:00	2020-09-05	42	Tair
		1900-01-01 12:51:00	2020-09-05	42.2	Tair
		1900-01-01 12:55:00	2020-09-05	42	Tair
		1900-01-01 13:00:00	2020-09-05	42	Tair
		1900-01-01 13:05:00	2020-09-05	42	Tair
		1900-01-01 13:10:00	2020-09-05	42	Tair
		1900-01-01 13:15:00	2020-09-05	43	Tair
		1900-01-01 13:20:00	2020-09-05	43	Tair
		1900-01-01 13:25:00	2020-09-05	43	Tair
		1900-01-01 13:30:00	2020-09-05	43	Tair
		1900-01-01 13:35:00	2020-09-05	43	Tair
		1900-01-01 13:40:00	2020-09-05	43	Tair
		1900-01-01 13:45:00	2020-09-05	43	Tair
		1900-01-01 13:50:00	2020-09-05	43	Tair
		1900-01-01 13:51:00	2020-09-05	43.3	Tair
		1900-01-01 13:55:00	2020-09-05	43	Tair
		1900-01-01 14:00:00	2020-09-05	44	Tair
		1900-01-01 14:05:00	2020-09-05	44	Tair
		1900-01-01 14:10:00	2020-09-05	43	Tair
		1900-01-01 14:15:00	2020-09-05	44	Tair
		1900-01-01 14:20:00	2020-09-05	44	Tair
		1900-01-01 14:25:00	2020-09-05	44	Tair
		1900-01-01 14:30:00	2020-09-05	44	Tair
		1900-01-01 14:35:00	2020-09-05	44	Tair
		1900-01-01 14:40:00	2020-09-05	44	Tair
		1900-01-01 14:45:00	2020-09-05	45	Tair
		1900-01-01 14:50:00	2020-09-05	44	Tair
		1900-01-01 14:51:00	2020-09-05	44.4	Tair
		1900-01-01 14:55:00	2020-09-05	45	Tair
		1900-01-01 15:00:00	2020-09-05	44	Tair
		1900-01-01 15:05:00	2020-09-05	44	Tair
		1900-01-01 15:10:00	2020-09-05	44	Tair
		1900-01-01 15:15:00	2020-09-05	45	Tair
		1900-01-01 15:20:00	2020-09-05	46	Tair
		1900-01-01 15:25:00	2020-09-05	45	Tair
		1900-01-01 15:30:00	2020-09-05	45	Tair
		1900-01-01 15:35:00	2020-09-05	46	Tair
		1900-01-01 15:40:00	2020-09-05	45	Tair
		1900-01-01 15:45:00	2020-09-05	44	Tair
		1900-01-01 15:50:00	2020-09-05	45	Tair
		1900-01-01 15:51:00	2020-09-05	45	Tair
		1900-01-01 15:55:00	2020-09-05	45	Tair
		1900-01-01 16:00:00	2020-09-05	45	Tair
		1900-01-01 16:05:00	2020-09-05	46	Tair
		1900-01-01 16:10:00	2020-09-05	46	Tair
		1900-01-01 16:15:00	2020-09-05	46	Tair
		1900-01-01 16:20:00	2020-09-05	45	Tair
		1900-01-01 16:25:00	2020-09-05	45	Tair
		1900-01-01 16:30:00	2020-09-05	45	Tair
		1900-01-01 16:35:00	2020-09-05	46	Tair
		1900-01-01 16:40:00	2020-09-05	45	Tair
		1900-01-01 16:45:00	2020-09-05	45	Tair
		1900-01-01 16:50:00	2020-09-05	45	Tair
		1900-01-01 16:51:00	2020-09-05	45	Tair
		1900-01-01 16:55:00	2020-09-05	45	Tair
		1900-01-01 17:00:00	2020-09-05	45	Tair
		1900-01-01 17:05:00	2020-09-05	45	Tair
		1900-01-01 17:10:00	2020-09-05	45	Tair
		1900-01-01 17:15:00	2020-09-05	45	Tair
		1900-01-01 17:20:00	2020-09-05	45	Tair
		1900-01-01 17:25:00	2020-09-05	44	Tair
		1900-01-01 17:30:00	2020-09-05	45	Tair
		1900-01-01 17:35:00	2020-09-05	44	Tair
		1900-01-01 17:40:00	2020-09-05	44	Tair
		1900-01-01 17:45:00	2020-09-05	44	Tair
		1900-01-01 17:50:00	2020-09-05	44	Tair
		1900-01-01 17:51:00	2020-09-05	44.4	Tair
		1900-01-01 17:55:00	2020-09-05	44	Tair
		1900-01-01 18:00:00	2020-09-05	44	Tair
		1900-01-01 18:05:00	2020-09-05	44	Tair
		1900-01-01 18:10:00	2020-09-05	44	Tair
		1900-01-01 18:15:00	2020-09-05	44	Tair
		1900-01-01 18:20:00	2020-09-05	44	Tair
		1900-01-01 18:25:00	2020-09-05	44	Tair
		1900-01-01 18:30:00	2020-09-05	44	Tair
		1900-01-01 18:35:00	2020-09-05	44	Tair
		1900-01-01 18:40:00	2020-09-05	43	Tair
		1900-01-01 18:45:00	2020-09-05	43	Tair
		1900-01-01 18:50:00	2020-09-05	43	Tair
		1900-01-01 18:51:00	2020-09-05	43.3	Tair
		1900-01-01 18:55:00	2020-09-05	43	Tair
		1900-01-01 19:00:00	2020-09-05	44	Tair
		1900-01-01 19:05:00	2020-09-05	44	Tair
		1900-01-01 19:10:00	2020-09-05	44	Tair
		1900-01-01 19:15:00	2020-09-05	43	Tair
		1900-01-01 19:20:00	2020-09-05	43	Tair
		1900-01-01 19:25:00	2020-09-05	43	Tair
		1900-01-01 19:30:00	2020-09-05	43	Tair
		1900-01-01 19:35:00	2020-09-05	43	Tair
		1900-01-01 19:40:00	2020-09-05	43	Tair
		1900-01-01 19:45:00	2020-09-05	43	Tair
		1900-01-01 19:50:00	2020-09-05	43	Tair
		1900-01-01 19:51:00	2020-09-05	42.8	Tair
		1900-01-01 19:55:00	2020-09-05	43	Tair
		1900-01-01 20:00:00	2020-09-05	43	Tair
		1900-01-01 20:05:00	2020-09-05	43	Tair
		1900-01-01 20:10:00	2020-09-05	43	Tair
		1900-01-01 20:15:00	2020-09-05	43	Tair
		1900-01-01 20:20:00	2020-09-05	42	Tair
		1900-01-01 20:25:00	2020-09-05	42	Tair
		1900-01-01 20:30:00	2020-09-05	41	Tair
		1900-01-01 20:35:00	2020-09-05	39	Tair
		1900-01-01 20:40:00	2020-09-05	40	Tair
		1900-01-01 20:45:00	2020-09-05	41	Tair
		1900-01-01 20:50:00	2020-09-05	41	Tair
		1900-01-01 20:51:00	2020-09-05	40	Tair
		1900-01-01 20:55:00	2020-09-05	39	Tair
		1900-01-01 21:00:00	2020-09-05	39	Tair
		1900-01-01 21:05:00	2020-09-05	39	Tair
		1900-01-01 21:10:00	2020-09-05	39	Tair
		1900-01-01 21:15:00	2020-09-05	39	Tair
		1900-01-01 21:20:00	2020-09-05	38	Tair
		1900-01-01 21:25:00	2020-09-05	40	Tair
		1900-01-01 21:30:00	2020-09-05	41	Tair
		1900-01-01 21:35:00	2020-09-05	38	Tair
		1900-01-01 21:40:00	2020-09-05	38	Tair
		1900-01-01 21:45:00	2020-09-05	38	Tair
		1900-01-01 21:50:00	2020-09-05	38	Tair
		1900-01-01 21:51:00	2020-09-05	38.3	Tair
		1900-01-01 21:55:00	2020-09-05	39	Tair
		1900-01-01 22:00:00	2020-09-05	40	Tair
		1900-01-01 22:05:00	2020-09-05	39	Tair
		1900-01-01 22:10:00	2020-09-05	38	Tair
		1900-01-01 22:15:00	2020-09-05	38	Tair
		1900-01-01 22:20:00	2020-09-05	39	Tair
		1900-01-01 22:25:00	2020-09-05	40	Tair
		1900-01-01 22:30:00	2020-09-05	39	Tair
		1900-01-01 22:35:00	2020-09-05	39	Tair
		1900-01-01 22:40:00	2020-09-05	39	Tair
		1900-01-01 22:45:00	2020-09-05	39	Tair
		1900-01-01 22:50:00	2020-09-05	39	Tair
		1900-01-01 22:51:00	2020-09-05	39.4	Tair
		1900-01-01 22:55:00	2020-09-05	39	Tair
		1900-01-01 23:00:00	2020-09-05	38	Tair
		1900-01-01 23:05:00	2020-09-05	36	Tair
		1900-01-01 23:10:00	2020-09-05	37	Tair
		1900-01-01 23:15:00	2020-09-05	37	Tair
		1900-01-01 23:20:00	2020-09-05	37	Tair
		1900-01-01 23:25:00	2020-09-05	37	Tair
		1900-01-01 23:30:00	2020-09-05	37	Tair
		1900-01-01 23:35:00	2020-09-05	34	Tair
		1900-01-01 23:40:00	2020-09-05	34	Tair
		1900-01-01 23:45:00	2020-09-05	35	Tair
		1900-01-01 23:50:00	2020-09-05	36	Tair
		1900-01-01 23:51:00	2020-09-05	36.1	Tair
		1900-01-01 23:55:00	2020-09-05	36	Tair
		1900-01-02	2020-09-05	36	Tair
		1900-01-02	2020-09-20	30	Tair
		1900-01-01 00:05:00	2020-09-20	30	Tair
		1900-01-01 00:10:00	2020-09-20	30	Tair
		1900-01-01 00:15:00	2020-09-20	30	Tair
		1900-01-01 00:20:00	2020-09-20	30	Tair
		1900-01-01 00:25:00	2020-09-20	30	Tair
		1900-01-01 00:30:00	2020-09-20	29	Tair
		1900-01-01 00:35:00	2020-09-20	30	Tair
		1900-01-01 00:40:00	2020-09-20	30	Tair
		1900-01-01 00:45:00	2020-09-20	30	Tair
		1900-01-01 00:50:00	2020-09-20	30	Tair
		1900-01-01 00:51:00	2020-09-20	29.4	Tair
		1900-01-01 00:55:00	2020-09-20	29	Tair
		1900-01-01 01:00:00	2020-09-20	29	Tair
		1900-01-01 01:05:00	2020-09-20	29	Tair
		1900-01-01 01:10:00	2020-09-20	29	Tair
		1900-01-01 01:15:00	2020-09-20	29	Tair
		1900-01-01 01:20:00	2020-09-20	29	Tair
		1900-01-01 01:25:00	2020-09-20	29	Tair
		1900-01-01 01:30:00	2020-09-20	29	Tair
		1900-01-01 01:35:00	2020-09-20	29	Tair
		1900-01-01 01:40:00	2020-09-20	29	Tair
		1900-01-01 01:45:00	2020-09-20	29	Tair
		1900-01-01 01:50:00	2020-09-20	29	Tair
		1900-01-01 01:51:00	2020-09-20	29.4	Tair
		1900-01-01 01:55:00	2020-09-20	29	Tair
		1900-01-01 02:00:00	2020-09-20	28	Tair
		1900-01-01 02:05:00	2020-09-20	28	Tair
		1900-01-01 02:10:00	2020-09-20	29	Tair
		1900-01-01 02:15:00	2020-09-20	29	Tair
		1900-01-01 02:20:00	2020-09-20	29	Tair
		1900-01-01 02:25:00	2020-09-20	29	Tair
		1900-01-01 02:30:00	2020-09-20	29	Tair
		1900-01-01 02:35:00	2020-09-20	29	Tair
		1900-01-01 02:40:00	2020-09-20	29	Tair
		1900-01-01 02:45:00	2020-09-20	29	Tair
		1900-01-01 02:50:00	2020-09-20	29	Tair
		1900-01-01 02:51:00	2020-09-20	28.9	Tair
		1900-01-01 02:55:00	2020-09-20	28	Tair
		1900-01-01 03:00:00	2020-09-20	28	Tair
		1900-01-01 03:05:00	2020-09-20	28	Tair
		1900-01-01 03:10:00	2020-09-20	29	Tair
		1900-01-01 03:15:00	2020-09-20	29	Tair
		1900-01-01 03:20:00	2020-09-20	29	Tair
		1900-01-01 03:25:00	2020-09-20	29	Tair
		1900-01-01 03:30:00	2020-09-20	28	Tair
		1900-01-01 03:35:00	2020-09-20	28	Tair
		1900-01-01 03:40:00	2020-09-20	28	Tair
		1900-01-01 03:45:00	2020-09-20	29	Tair
		1900-01-01 03:50:00	2020-09-20	28	Tair
		1900-01-01 03:51:00	2020-09-20	27.8	Tair
		1900-01-01 03:55:00	2020-09-20	28	Tair
		1900-01-01 04:00:00	2020-09-20	28	Tair
		1900-01-01 04:05:00	2020-09-20	28	Tair
		1900-01-01 04:10:00	2020-09-20	28	Tair
		1900-01-01 04:15:00	2020-09-20	28	Tair
		1900-01-01 04:20:00	2020-09-20	28	Tair
		1900-01-01 04:25:00	2020-09-20	28	Tair
		1900-01-01 04:30:00	2020-09-20	28	Tair
		1900-01-01 04:35:00	2020-09-20	28	Tair
		1900-01-01 04:40:00	2020-09-20	28	Tair
		1900-01-01 04:45:00	2020-09-20	28	Tair
		1900-01-01 04:50:00	2020-09-20	27	Tair
		1900-01-01 04:51:00	2020-09-20	27.2	Tair
		1900-01-01 04:55:00	2020-09-20	27	Tair
		1900-01-01 05:00:00	2020-09-20	27	Tair
		1900-01-01 05:05:00	2020-09-20	27	Tair
		1900-01-01 05:10:00	2020-09-20	27	Tair
		1900-01-01 05:15:00	2020-09-20	28	Tair
		1900-01-01 05:20:00	2020-09-20	26	Tair
		1900-01-01 05:25:00	2020-09-20	27	Tair
		1900-01-01 05:30:00	2020-09-20	27	Tair
		1900-01-01 05:35:00	2020-09-20	27	Tair
		1900-01-01 05:40:00	2020-09-20	27	Tair
		1900-01-01 05:45:00	2020-09-20	26	Tair
		1900-01-01 05:50:00	2020-09-20	27	Tair
		1900-01-01 05:51:00	2020-09-20	26.7	Tair
		1900-01-01 05:55:00	2020-09-20	27	Tair
		1900-01-01 06:00:00	2020-09-20	27	Tair
		1900-01-01 06:05:00	2020-09-20	27	Tair
		1900-01-01 06:10:00	2020-09-20	27	Tair
		1900-01-01 06:15:00	2020-09-20	27	Tair
		1900-01-01 06:20:00	2020-09-20	27	Tair
		1900-01-01 06:25:00	2020-09-20	26	Tair
		1900-01-01 06:30:00	2020-09-20	26	Tair
		1900-01-01 06:35:00	2020-09-20	26	Tair
		1900-01-01 06:40:00	2020-09-20	26	Tair
		1900-01-01 06:45:00	2020-09-20	26	Tair
		1900-01-01 06:50:00	2020-09-20	26	Tair
		1900-01-01 06:51:00	2020-09-20	25.6	Tair
		1900-01-01 06:55:00	2020-09-20	27	Tair
		1900-01-01 07:00:00	2020-09-20	27	Tair
		1900-01-01 07:05:00	2020-09-20	27	Tair
		1900-01-01 07:10:00	2020-09-20	27	Tair
		1900-01-01 07:15:00	2020-09-20	27	Tair
		1900-01-01 07:20:00	2020-09-20	27	Tair
		1900-01-01 07:25:00	2020-09-20	28	Tair
		1900-01-01 07:30:00	2020-09-20	28	Tair
		1900-01-01 07:35:00	2020-09-20	28	Tair
		1900-01-01 07:40:00	2020-09-20	29	Tair
		1900-01-01 07:45:00	2020-09-20	29	Tair
		1900-01-01 07:50:00	2020-09-20	29	Tair
		1900-01-01 07:51:00	2020-09-20	29.4	Tair
		1900-01-01 07:55:00	2020-09-20	29	Tair
		1900-01-01 08:00:00	2020-09-20	29	Tair
		1900-01-01 08:05:00	2020-09-20	30	Tair
		1900-01-01 08:10:00	2020-09-20	30	Tair
		1900-01-01 08:15:00	2020-09-20	31	Tair
		1900-01-01 08:20:00	2020-09-20	31	Tair
		1900-01-01 08:25:00	2020-09-20	31	Tair
		1900-01-01 08:30:00	2020-09-20	31	Tair
		1900-01-01 08:35:00	2020-09-20	31	Tair
		1900-01-01 08:40:00	2020-09-20	31	Tair
		1900-01-01 08:45:00	2020-09-20	32	Tair
		1900-01-01 08:50:00	2020-09-20	32	Tair
		1900-01-01 08:51:00	2020-09-20	32.2	Tair
		1900-01-01 08:55:00	2020-09-20	32	Tair
		1900-01-01 09:00:00	2020-09-20	32	Tair
		1900-01-01 09:05:00	2020-09-20	33	Tair
		1900-01-01 09:10:00	2020-09-20	33	Tair
		1900-01-01 09:15:00	2020-09-20	33	Tair
		1900-01-01 09:20:00	2020-09-20	33	Tair
		1900-01-01 09:25:00	2020-09-20	33	Tair
		1900-01-01 09:30:00	2020-09-20	33	Tair
		1900-01-01 09:35:00	2020-09-20	33	Tair
		1900-01-01 09:40:00	2020-09-20	34	Tair
		1900-01-01 09:45:00	2020-09-20	34	Tair
		1900-01-01 09:50:00	2020-09-20	34	Tair
		1900-01-01 09:51:00	2020-09-20	33.9	Tair
		1900-01-01 09:55:00	2020-09-20	34	Tair
		1900-01-01 10:00:00	2020-09-20	34	Tair
		1900-01-01 10:05:00	2020-09-20	34	Tair
		1900-01-01 10:10:00	2020-09-20	35	Tair
		1900-01-01 10:15:00	2020-09-20	35	Tair
		1900-01-01 10:20:00	2020-09-20	35	Tair
		1900-01-01 10:25:00	2020-09-20	36	Tair
		1900-01-01 10:30:00	2020-09-20	35	Tair
		1900-01-01 10:35:00	2020-09-20	36	Tair
		1900-01-01 10:40:00	2020-09-20	36	Tair
		1900-01-01 10:45:00	2020-09-20	36	Tair
		1900-01-01 10:50:00	2020-09-20	37	Tair
		1900-01-01 10:51:00	2020-09-20	36.7	Tair
		1900-01-01 10:55:00	2020-09-20	36	Tair
		1900-01-01 11:00:00	2020-09-20	36	Tair
		1900-01-01 11:05:00	2020-09-20	37	Tair
		1900-01-01 11:10:00	2020-09-20	36	Tair
		1900-01-01 11:15:00	2020-09-20	36	Tair
		1900-01-01 11:20:00	2020-09-20	37	Tair
		1900-01-01 11:25:00	2020-09-20	37	Tair
		1900-01-01 11:30:00	2020-09-20	37	Tair
		1900-01-01 11:35:00	2020-09-20	37	Tair
		1900-01-01 11:40:00	2020-09-20	37	Tair
		1900-01-01 11:45:00	2020-09-20	38	Tair
		1900-01-01 11:50:00	2020-09-20	37	Tair
		1900-01-01 11:51:00	2020-09-20	37.8	Tair
		1900-01-01 11:55:00	2020-09-20	38	Tair
		1900-01-01 12:00:00	2020-09-20	37	Tair
		1900-01-01 12:05:00	2020-09-20	38	Tair
		1900-01-01 12:10:00	2020-09-20	38	Tair
		1900-01-01 12:15:00	2020-09-20	38	Tair
		1900-01-01 12:20:00	2020-09-20	37	Tair
		1900-01-01 12:25:00	2020-09-20	38	Tair
		1900-01-01 12:30:00	2020-09-20	39	Tair
		1900-01-01 12:35:00	2020-09-20	39	Tair
		1900-01-01 12:40:00	2020-09-20	38	Tair
		1900-01-01 12:45:00	2020-09-20	39	Tair
		1900-01-01 12:50:00	2020-09-20	38	Tair
		1900-01-01 12:51:00	2020-09-20	38.3	Tair
		1900-01-01 12:55:00	2020-09-20	39	Tair
		1900-01-01 13:00:00	2020-09-20	39	Tair
		1900-01-01 13:05:00	2020-09-20	39	Tair
		1900-01-01 13:10:00	2020-09-20	39	Tair
		1900-01-01 13:15:00	2020-09-20	39	Tair
		1900-01-01 13:20:00	2020-09-20	39	Tair
		1900-01-01 13:25:00	2020-09-20	39	Tair
		1900-01-01 13:30:00	2020-09-20	39	Tair
		1900-01-01 13:35:00	2020-09-20	39	Tair
		1900-01-01 13:40:00	2020-09-20	39	Tair
		1900-01-01 13:45:00	2020-09-20	39	Tair
		1900-01-01 13:50:00	2020-09-20	39	Tair
		1900-01-01 13:51:00	2020-09-20	38.9	Tair
		1900-01-01 13:55:00	2020-09-20	39	Tair
		1900-01-01 14:00:00	2020-09-20	39	Tair
		1900-01-01 14:05:00	2020-09-20	39	Tair
		1900-01-01 14:10:00	2020-09-20	40	Tair
		1900-01-01 14:15:00	2020-09-20	39	Tair
		1900-01-01 14:20:00	2020-09-20	39	Tair
		1900-01-01 14:25:00	2020-09-20	41	Tair
		1900-01-01 14:30:00	2020-09-20	41	Tair
		1900-01-01 14:35:00	2020-09-20	40	Tair
		1900-01-01 14:40:00	2020-09-20	41	Tair
		1900-01-01 14:45:00	2020-09-20	40	Tair
		1900-01-01 14:50:00	2020-09-20	40	Tair
		1900-01-01 14:51:00	2020-09-20	40	Tair
		1900-01-01 14:55:00	2020-09-20	40	Tair
		1900-01-01 15:00:00	2020-09-20	40	Tair
		1900-01-01 15:05:00	2020-09-20	41	Tair
		1900-01-01 15:10:00	2020-09-20	39	Tair
		1900-01-01 15:15:00	2020-09-20	40	Tair
		1900-01-01 15:20:00	2020-09-20	41	Tair
		1900-01-01 15:25:00	2020-09-20	40	Tair
		1900-01-01 15:30:00	2020-09-20	40	Tair
		1900-01-01 15:35:00	2020-09-20	41	Tair
		1900-01-01 15:40:00	2020-09-20	40	Tair
		1900-01-01 15:45:00	2020-09-20	41	Tair
		1900-01-01 15:50:00	2020-09-20	40	Tair
		1900-01-01 15:51:00	2020-09-20	40	Tair
		1900-01-01 15:55:00	2020-09-20	40	Tair
		1900-01-01 16:00:00	2020-09-20	40	Tair
		1900-01-01 16:05:00	2020-09-20	40	Tair
		1900-01-01 16:10:00	2020-09-20	40	Tair
		1900-01-01 16:15:00	2020-09-20	40	Tair
		1900-01-01 16:20:00	2020-09-20	40	Tair
		1900-01-01 16:25:00	2020-09-20	40	Tair
		1900-01-01 16:30:00	2020-09-20	39	Tair
		1900-01-01 16:35:00	2020-09-20	39	Tair
		1900-01-01 16:40:00	2020-09-20	39	Tair
		1900-01-01 16:45:00	2020-09-20	40	Tair
		1900-01-01 16:50:00	2020-09-20	40	Tair
		1900-01-01 16:51:00	2020-09-20	40	Tair
		1900-01-01 16:55:00	2020-09-20	40	Tair
		1900-01-01 17:00:00	2020-09-20	40	Tair
		1900-01-01 17:05:00	2020-09-20	40	Tair
		1900-01-01 17:10:00	2020-09-20	40	Tair
		1900-01-01 17:15:00	2020-09-20	39	Tair
		1900-01-01 17:20:00	2020-09-20	39	Tair
		1900-01-01 17:25:00	2020-09-20	39	Tair
		1900-01-01 17:30:00	2020-09-20	39	Tair
		1900-01-01 17:35:00	2020-09-20	39	Tair
		1900-01-01 17:40:00	2020-09-20	39	Tair
		1900-01-01 17:45:00	2020-09-20	39	Tair
		1900-01-01 17:50:00	2020-09-20	39	Tair
		1900-01-01 17:51:00	2020-09-20	38.9	Tair
		1900-01-01 17:55:00	2020-09-20	39	Tair
		1900-01-01 18:00:00	2020-09-20	39	Tair
		1900-01-01 18:05:00	2020-09-20	39	Tair
		1900-01-01 18:10:00	2020-09-20	39	Tair
		1900-01-01 18:15:00	2020-09-20	39	Tair
		1900-01-01 18:20:00	2020-09-20	39	Tair
		1900-01-01 18:25:00	2020-09-20	39	Tair
		1900-01-01 18:30:00	2020-09-20	38	Tair
		1900-01-01 18:35:00	2020-09-20	38	Tair
		1900-01-01 18:40:00	2020-09-20	38	Tair
		1900-01-01 18:45:00	2020-09-20	38	Tair
		1900-01-01 18:50:00	2020-09-20	38	Tair
		1900-01-01 18:51:00	2020-09-20	38.3	Tair
		1900-01-01 18:55:00	2020-09-20	38	Tair
		1900-01-01 19:00:00	2020-09-20	38	Tair
		1900-01-01 19:05:00	2020-09-20	38	Tair
		1900-01-01 19:10:00	2020-09-20	38	Tair
		1900-01-01 19:15:00	2020-09-20	38	Tair
		1900-01-01 19:20:00	2020-09-20	38	Tair
		1900-01-01 19:25:00	2020-09-20	38	Tair
		1900-01-01 19:30:00	2020-09-20	38	Tair
		1900-01-01 19:35:00	2020-09-20	38	Tair
		1900-01-01 19:40:00	2020-09-20	38	Tair
		1900-01-01 19:45:00	2020-09-20	38	Tair
		1900-01-01 19:50:00	2020-09-20	38	Tair
		1900-01-01 19:51:00	2020-09-20	38.3	Tair
		1900-01-01 19:55:00	2020-09-20	38	Tair
		1900-01-01 20:00:00	2020-09-20	36	Tair
		1900-01-01 20:05:00	2020-09-20	37	Tair
		1900-01-01 20:10:00	2020-09-20	36	Tair
		1900-01-01 20:15:00	2020-09-20	36	Tair
		1900-01-01 20:20:00	2020-09-20	37	Tair
		1900-01-01 20:25:00	2020-09-20	36	Tair
		1900-01-01 20:30:00	2020-09-20	35	Tair
		1900-01-01 20:35:00	2020-09-20	36	Tair
		1900-01-01 20:40:00	2020-09-20	35	Tair
		1900-01-01 20:45:00	2020-09-20	35	Tair
		1900-01-01 20:50:00	2020-09-20	35	Tair
		1900-01-01 20:51:00	2020-09-20	35	Tair
		1900-01-01 20:55:00	2020-09-20	34	Tair
		1900-01-01 21:00:00	2020-09-20	34	Tair
		1900-01-01 21:05:00	2020-09-20	34	Tair
		1900-01-01 21:10:00	2020-09-20	34	Tair
		1900-01-01 21:15:00	2020-09-20	34	Tair
		1900-01-01 21:20:00	2020-09-20	33	Tair
		1900-01-01 21:25:00	2020-09-20	34	Tair
		1900-01-01 21:30:00	2020-09-20	34	Tair
		1900-01-01 21:35:00	2020-09-20	34	Tair
		1900-01-01 21:40:00	2020-09-20	33	Tair
		1900-01-01 21:45:00	2020-09-20	33	Tair
		1900-01-01 21:50:00	2020-09-20	33	Tair
		1900-01-01 21:51:00	2020-09-20	33.3	Tair
		1900-01-01 21:55:00	2020-09-20	34	Tair
		1900-01-01 22:00:00	2020-09-20	34	Tair
		1900-01-01 22:05:00	2020-09-20	35	Tair
		1900-01-01 22:10:00	2020-09-20	35	Tair
		1900-01-01 22:15:00	2020-09-20	34	Tair
		1900-01-01 22:20:00	2020-09-20	34	Tair
		1900-01-01 22:25:00	2020-09-20	34	Tair
		1900-01-01 22:30:00	2020-09-20	33	Tair
		1900-01-01 22:35:00	2020-09-20	33	Tair
		1900-01-01 22:40:00	2020-09-20	33	Tair
		1900-01-01 22:45:00	2020-09-20	32	Tair
		1900-01-01 22:50:00	2020-09-20	32	Tair
		1900-01-01 22:51:00	2020-09-20	32.2	Tair
		1900-01-01 22:55:00	2020-09-20	32	Tair
		1900-01-01 23:00:00	2020-09-20	33	Tair
		1900-01-01 23:05:00	2020-09-20	33	Tair
		1900-01-01 23:10:00	2020-09-20	33	Tair
		1900-01-01 23:15:00	2020-09-20	33	Tair
		1900-01-01 23:20:00	2020-09-20	33	Tair
		1900-01-01 23:25:00	2020-09-20	32	Tair
		1900-01-01 23:30:00	2020-09-20	32	Tair
		1900-01-01 23:35:00	2020-09-20	32	Tair
		1900-01-01 23:40:00	2020-09-20	33	Tair
		1900-01-01 23:45:00	2020-09-20	32	Tair
		1900-01-01 23:50:00	2020-09-20	31	Tair
		1900-01-01 23:51:00	2020-09-20	31.1	Tair
		1900-01-01 23:55:00	2020-09-20	32	Tair
		1900-01-02	2020-09-20	31	Tair
		1900-01-02	2020-08-18	22.4	RH
		1900-01-01 00:05:00	2020-08-18	23.66	RH
		1900-01-01 00:10:00	2020-08-18	23.66	RH
		1900-01-01 00:15:00	2020-08-18	23.66	RH
		1900-01-01 00:20:00	2020-08-18	23.66	RH
		1900-01-01 00:25:00	2020-08-18	23.66	RH
		1900-01-01 00:30:00	2020-08-18	23.66	RH
		1900-01-01 00:35:00	2020-08-18	23.66	RH
		1900-01-01 00:40:00	2020-08-18	23.66	RH
		1900-01-01 00:45:00	2020-08-18	24.99	RH
		1900-01-01 00:50:00	2020-08-18	26.69	RH
		1900-01-01 00:51:00	2020-08-18	26.34	RH
		1900-01-01 00:55:00	2020-08-18	26.69	RH
		1900-01-01 01:00:00	2020-08-18	25.26	RH
		1900-01-01 01:05:00	2020-08-18	23.66	RH
		1900-01-01 01:10:00	2020-08-18	26.69	RH
		1900-01-01 01:15:00	2020-08-18	26.69	RH
		1900-01-01 01:20:00	2020-08-18	26.69	RH
		1900-01-01 01:25:00	2020-08-18	24.99	RH
		1900-01-01 01:30:00	2020-08-18	26.69	RH
		1900-01-01 01:35:00	2020-08-18	26.69	RH
		1900-01-01 01:40:00	2020-08-18	26.69	RH
		1900-01-01 01:45:00	2020-08-18	26.69	RH
		1900-01-01 01:50:00	2020-08-18	28.21	RH
		1900-01-01 01:51:00	2020-08-18	27.23	RH
		1900-01-01 01:55:00	2020-08-18	28.21	RH
		1900-01-01 02:00:00	2020-08-18	28.21	RH
		1900-01-01 02:05:00	2020-08-18	28.21	RH
		1900-01-01 02:10:00	2020-08-18	28.21	RH
		1900-01-01 02:15:00	2020-08-18	24.99	RH
		1900-01-01 02:20:00	2020-08-18	24.99	RH
		1900-01-01 02:25:00	2020-08-18	24.99	RH
		1900-01-01 02:30:00	2020-08-18	24.99	RH
		1900-01-01 02:35:00	2020-08-18	26.42	RH
		1900-01-01 02:40:00	2020-08-18	26.42	RH
		1900-01-01 02:45:00	2020-08-18	26.42	RH
		1900-01-01 02:50:00	2020-08-18	26.42	RH
		1900-01-01 02:51:00	2020-08-18	26.18	RH
		1900-01-01 02:55:00	2020-08-18	26.42	RH
		1900-01-01 03:00:00	2020-08-18	26.42	RH
		1900-01-01 03:05:00	2020-08-18	26.42	RH
		1900-01-01 03:10:00	2020-08-18	26.42	RH
		1900-01-01 03:15:00	2020-08-18	26.42	RH
		1900-01-01 03:20:00	2020-08-18	26.42	RH
		1900-01-01 03:25:00	2020-08-18	27.93	RH
		1900-01-01 03:30:00	2020-08-18	27.93	RH
		1900-01-01 03:35:00	2020-08-18	29.83	RH
		1900-01-01 03:40:00	2020-08-18	28.21	RH
		1900-01-01 03:45:00	2020-08-18	28.21	RH
		1900-01-01 03:50:00	2020-08-18	28.21	RH
		1900-01-01 03:51:00	2020-08-18	28	RH
		1900-01-01 03:55:00	2020-08-18	28.21	RH
		1900-01-01 04:00:00	2020-08-18	28.21	RH
		1900-01-01 04:05:00	2020-08-18	29.83	RH
		1900-01-01 04:10:00	2020-08-18	29.83	RH
		1900-01-01 04:15:00	2020-08-18	29.83	RH
		1900-01-01 04:20:00	2020-08-18	29.83	RH
		1900-01-01 04:25:00	2020-08-18	29.83	RH
		1900-01-01 04:30:00	2020-08-18	29.83	RH
		1900-01-01 04:35:00	2020-08-18	29.83	RH
		1900-01-01 04:40:00	2020-08-18	29.83	RH
		1900-01-01 04:45:00	2020-08-18	29.83	RH
		1900-01-01 04:50:00	2020-08-18	29.83	RH
		1900-01-01 04:51:00	2020-08-18	28.95	RH
		1900-01-01 04:55:00	2020-08-18	29.83	RH
		1900-01-01 05:00:00	2020-08-18	29.83	RH
		1900-01-01 05:05:00	2020-08-18	29.83	RH
		1900-01-01 05:10:00	2020-08-18	29.83	RH
		1900-01-01 05:15:00	2020-08-18	29.83	RH
		1900-01-01 05:20:00	2020-08-18	29.83	RH
		1900-01-01 05:25:00	2020-08-18	29.83	RH
		1900-01-01 05:30:00	2020-08-18	29.83	RH
		1900-01-01 05:35:00	2020-08-18	29.83	RH
		1900-01-01 05:40:00	2020-08-18	29.83	RH
		1900-01-01 05:45:00	2020-08-18	29.83	RH
		1900-01-01 05:51:00	2020-08-18	29.77	RH
		1900-01-01 05:55:00	2020-08-18	31.55	RH
		1900-01-01 06:00:00	2020-08-18	31.55	RH
		1900-01-01 06:05:00	2020-08-18	29.55	RH
		1900-01-01 06:10:00	2020-08-18	29.55	RH
		1900-01-01 06:15:00	2020-08-18	27.93	RH
		1900-01-01 06:20:00	2020-08-18	27.93	RH
		1900-01-01 06:25:00	2020-08-18	27.93	RH
		1900-01-01 06:30:00	2020-08-18	27.93	RH
		1900-01-01 06:35:00	2020-08-18	27.93	RH
		1900-01-01 06:40:00	2020-08-18	27.93	RH
		1900-01-01 06:45:00	2020-08-18	26.42	RH
		1900-01-01 06:50:00	2020-08-18	29.83	RH
		1900-01-01 06:51:00	2020-08-18	28.95	RH
		1900-01-01 06:55:00	2020-08-18	27.93	RH
		1900-01-01 07:00:00	2020-08-18	29.83	RH
		1900-01-01 07:05:00	2020-08-18	29.83	RH
		1900-01-01 07:10:00	2020-08-18	28.21	RH
		1900-01-01 07:15:00	2020-08-18	28.21	RH
		1900-01-01 07:20:00	2020-08-18	26.42	RH
		1900-01-01 07:25:00	2020-08-18	28.21	RH
		1900-01-01 07:30:00	2020-08-18	28.21	RH
		1900-01-01 07:35:00	2020-08-18	26.42	RH
		1900-01-01 07:40:00	2020-08-18	26.42	RH
		1900-01-01 07:45:00	2020-08-18	24.99	RH
		1900-01-01 07:50:00	2020-08-18	23.66	RH
		1900-01-01 07:51:00	2020-08-18	24.5	RH
		1900-01-01 07:55:00	2020-08-18	23.66	RH
		1900-01-01 08:00:00	2020-08-18	23.66	RH
		1900-01-01 08:05:00	2020-08-18	23.66	RH
		1900-01-01 08:10:00	2020-08-18	23.66	RH
		1900-01-01 08:15:00	2020-08-18	22.4	RH
		1900-01-01 08:20:00	2020-08-18	22.4	RH
		1900-01-01 08:25:00	2020-08-18	22.4	RH
		1900-01-01 08:30:00	2020-08-18	22.4	RH
		1900-01-01 08:35:00	2020-08-18		RH
		1900-01-01 08:40:00	2020-08-18		RH
		1900-01-01 08:45:00	2020-08-18		RH
		1900-01-01 08:50:00	2020-08-18		RH
		1900-01-01 08:55:00	2020-08-18		RH
		1900-01-01 09:00:00	2020-08-18		RH
		1900-01-01 09:05:00	2020-08-18		RH
		1900-01-01 09:10:00	2020-08-18	18.82	RH
		1900-01-01 09:15:00	2020-08-18	19.86	RH
		1900-01-01 09:20:00	2020-08-18	18.82	RH
		1900-01-01 09:25:00	2020-08-18	18.82	RH
		1900-01-01 09:30:00	2020-08-18	18.82	RH
		1900-01-01 09:35:00	2020-08-18	18.82	RH
		1900-01-01 09:40:00	2020-08-18	18.82	RH
		1900-01-01 09:45:00	2020-08-18	18.82	RH
		1900-01-01 09:50:00	2020-08-18	17.61	RH
		1900-01-01 09:51:00	2020-08-18	17.23	RH
		1900-01-01 09:55:00	2020-08-18	17.84	RH
		1900-01-01 10:00:00	2020-08-18	16.69	RH
		1900-01-01 10:05:00	2020-08-18	16.69	RH
		1900-01-01 10:10:00	2020-08-18	16.69	RH
		1900-01-01 10:15:00	2020-08-18	16.69	RH
		1900-01-01 10:20:00	2020-08-18	15.83	RH
		1900-01-01 10:25:00	2020-08-18	15.83	RH
		1900-01-01 10:30:00	2020-08-18	15.83	RH
		1900-01-01 10:35:00	2020-08-18	15.83	RH
		1900-01-01 10:40:00	2020-08-18	14.8	RH
		1900-01-01 10:45:00	2020-08-18	14.8	RH
		1900-01-01 10:50:00	2020-08-18	14.04	RH
		1900-01-01 10:51:00	2020-08-18	15.12	RH
		1900-01-01 10:55:00	2020-08-18	14.04	RH
		1900-01-01 11:00:00	2020-08-18	14.04	RH
		1900-01-01 11:05:00	2020-08-18	15.02	RH
		1900-01-01 11:10:00	2020-08-18	14.04	RH
		1900-01-01 11:15:00	2020-08-18	15.02	RH
		1900-01-01 11:20:00	2020-08-18	14.04	RH
		1900-01-01 11:25:00	2020-08-18	15.02	RH
		1900-01-01 11:30:00	2020-08-18	15.02	RH
		1900-01-01 11:35:00	2020-08-18	13.33	RH
		1900-01-01 11:40:00	2020-08-18	14.04	RH
		1900-01-01 11:45:00	2020-08-18	14.04	RH
		1900-01-01 11:50:00	2020-08-18	14.04	RH
		1900-01-01 11:51:00	2020-08-18	13.8	RH
		1900-01-01 11:55:00	2020-08-18	14.04	RH
		1900-01-01 12:00:00	2020-08-18	14.04	RH
		1900-01-01 12:05:00	2020-08-18	13.33	RH
		1900-01-01 12:10:00	2020-08-18	14.04	RH
		1900-01-01 12:15:00	2020-08-18	13.33	RH
		1900-01-01 12:20:00	2020-08-18	13.33	RH
		1900-01-01 12:25:00	2020-08-18	13.33	RH
		1900-01-01 12:30:00	2020-08-18	13.33	RH
		1900-01-01 12:35:00	2020-08-18	11.82	RH
		1900-01-01 12:40:00	2020-08-18	12.45	RH
		1900-01-01 12:45:00	2020-08-18	12.45	RH
		1900-01-01 12:50:00	2020-08-18	12.45	RH
		1900-01-01 12:51:00	2020-08-18	11.72	RH
		1900-01-01 12:55:00	2020-08-18	12.45	RH
		1900-01-01 13:00:00	2020-08-18	11.82	RH
		1900-01-01 13:05:00	2020-08-18	11.82	RH
		1900-01-01 13:10:00	2020-08-18	11.04	RH
		1900-01-01 13:15:00	2020-08-18	11.04	RH
		1900-01-01 13:20:00	2020-08-18	11.04	RH
		1900-01-01 13:25:00	2020-08-18	10.31	RH
		1900-01-01 13:30:00	2020-08-18	10.31	RH
		1900-01-01 13:35:00	2020-08-18	11.04	RH
		1900-01-01 13:40:00	2020-08-18	11.04	RH
		1900-01-01 13:45:00	2020-08-18	11.63	RH
		1900-01-01 13:50:00	2020-08-18	11.04	RH
		1900-01-01 13:51:00	2020-08-18	10.97	RH
		1900-01-01 13:55:00	2020-08-18	10.49	RH
		1900-01-01 14:00:00	2020-08-18	11.04	RH
		1900-01-01 14:05:00	2020-08-18	11.04	RH
		1900-01-01 14:10:00	2020-08-18	11.04	RH
		1900-01-01 14:15:00	2020-08-18	11.82	RH
		1900-01-01 14:20:00	2020-08-18	11.63	RH
		1900-01-01 14:25:00	2020-08-18	11.04	RH
		1900-01-01 14:30:00	2020-08-18	11.23	RH
		1900-01-01 14:35:00	2020-08-18	10.49	RH
		1900-01-01 14:40:00	2020-08-18	10.67	RH
		1900-01-01 14:45:00	2020-08-18	10.67	RH
		1900-01-01 14:50:00	2020-08-18	10.49	RH
		1900-01-01 14:51:00	2020-08-18	10.97	RH
		1900-01-01 14:55:00	2020-08-18	11.04	RH
		1900-01-01 15:00:00	2020-08-18	11.04	RH
		1900-01-01 15:05:00	2020-08-18	11.04	RH
		1900-01-01 15:10:00	2020-08-18	10.49	RH
		1900-01-01 15:15:00	2020-08-18	11.23	RH
		1900-01-01 15:20:00	2020-08-18	11.23	RH
		1900-01-01 15:25:00	2020-08-18	11.23	RH
		1900-01-01 15:30:00	2020-08-18	11.82	RH
		1900-01-01 15:35:00	2020-08-18	11.82	RH
		1900-01-01 15:40:00	2020-08-18	11.23	RH
		1900-01-01 15:45:00	2020-08-18	11.82	RH
		1900-01-01 15:50:00	2020-08-18	11.82	RH
		1900-01-01 15:51:00	2020-08-18	11.43	RH
		1900-01-01 15:55:00	2020-08-18	11.82	RH
		1900-01-01 16:00:00	2020-08-18	11.82	RH
		1900-01-01 16:05:00	2020-08-18	11.82	RH
		1900-01-01 16:10:00	2020-08-18	11.82	RH
		1900-01-01 16:15:00	2020-08-18	11.82	RH
		1900-01-01 16:20:00	2020-08-18	11.82	RH
		1900-01-01 16:25:00	2020-08-18	11.82	RH
		1900-01-01 16:30:00	2020-08-18	11.82	RH
		1900-01-01 16:35:00	2020-08-18	11.82	RH
		1900-01-01 16:40:00	2020-08-18	11.82	RH
		1900-01-01 16:45:00	2020-08-18	11.82	RH
		1900-01-01 16:50:00	2020-08-18	11.82	RH
		1900-01-01 16:51:00	2020-08-18	11.43	RH
		1900-01-01 16:55:00	2020-08-18	11.82	RH
		1900-01-01 17:00:00	2020-08-18	11.82	RH
		1900-01-01 17:05:00	2020-08-18	11.82	RH
		1900-01-01 17:10:00	2020-08-18	11.82	RH
		1900-01-01 17:15:00	2020-08-18	11.82	RH
		1900-01-01 17:20:00	2020-08-18	11.82	RH
		1900-01-01 17:25:00	2020-08-18	11.82	RH
		1900-01-01 17:30:00	2020-08-18	11.82	RH
		1900-01-01 17:35:00	2020-08-18	11.82	RH
		1900-01-01 17:40:00	2020-08-18	11.82	RH
		1900-01-01 17:45:00	2020-08-18	12.45	RH
		1900-01-01 17:50:00	2020-08-18	11.82	RH
		1900-01-01 17:51:00	2020-08-18	11.72	RH
		1900-01-01 17:55:00	2020-08-18	12.45	RH
		1900-01-01 18:00:00	2020-08-18	12.45	RH
		1900-01-01 18:05:00	2020-08-18	11.82	RH
		1900-01-01 18:10:00	2020-08-18	11.82	RH
		1900-01-01 18:15:00	2020-08-18	11.82	RH
		1900-01-01 18:20:00	2020-08-18	12.45	RH
		1900-01-01 18:25:00	2020-08-18	12.45	RH
		1900-01-01 18:30:00	2020-08-18	12.45	RH
		1900-01-01 18:35:00	2020-08-18	12.45	RH
		1900-01-01 18:40:00	2020-08-18	12.45	RH
		1900-01-01 18:45:00	2020-08-18	12.45	RH
		1900-01-01 18:50:00	2020-08-18	12.45	RH
		1900-01-01 18:51:00	2020-08-18	12.51	RH
		1900-01-01 18:55:00	2020-08-18	12.45	RH
		1900-01-01 19:00:00	2020-08-18	12.45	RH
		1900-01-01 19:05:00	2020-08-18	12.45	RH
		1900-01-01 19:10:00	2020-08-18	12.45	RH
		1900-01-01 19:15:00	2020-08-18	12.45	RH
		1900-01-01 19:20:00	2020-08-18	12.45	RH
		1900-01-01 19:25:00	2020-08-18	12.45	RH
		1900-01-01 19:30:00	2020-08-18	12.45	RH
		1900-01-01 19:35:00	2020-08-18	13.12	RH
		1900-01-01 19:40:00	2020-08-18	12.45	RH
		1900-01-01 19:45:00	2020-08-18	12.45	RH
		1900-01-01 19:50:00	2020-08-18	12.45	RH
		1900-01-01 19:51:00	2020-08-18	12.84	RH
		1900-01-01 19:55:00	2020-08-18	12.45	RH
		1900-01-01 20:00:00	2020-08-18	12.45	RH
		1900-01-01 20:05:00	2020-08-18	13.12	RH
		1900-01-01 20:10:00	2020-08-18	13.12	RH
		1900-01-01 20:15:00	2020-08-18	13.12	RH
		1900-01-01 20:20:00	2020-08-18	12.45	RH
		1900-01-01 20:25:00	2020-08-18	12.45	RH
		1900-01-01 20:30:00	2020-08-18	12.45	RH
		1900-01-01 20:35:00	2020-08-18	13.33	RH
		1900-01-01 20:40:00	2020-08-18	13.33	RH
		1900-01-01 20:45:00	2020-08-18	12.45	RH
		1900-01-01 20:50:00	2020-08-18	14.04	RH
		1900-01-01 20:51:00	2020-08-18	13.8	RH
		1900-01-01 20:55:00	2020-08-18	14.04	RH
		1900-01-01 21:00:00	2020-08-18	13.12	RH
		1900-01-01 21:05:00	2020-08-18	14.04	RH
		1900-01-01 21:10:00	2020-08-18	14.04	RH
		1900-01-01 21:15:00	2020-08-18	14.04	RH
		1900-01-01 21:20:00	2020-08-18	14.04	RH
		1900-01-01 21:25:00	2020-08-18	14.04	RH
		1900-01-01 21:30:00	2020-08-18	15.02	RH
		1900-01-01 21:35:00	2020-08-18	16.92	RH
		1900-01-01 21:39:00	2020-08-18	16.94	RH
		1900-01-01 21:40:00	2020-08-18	16.92	RH
		1900-01-01 21:45:00	2020-08-18	15.83	RH
		1900-01-01 21:50:00	2020-08-18	14.8	RH
		1900-01-01 21:51:00	2020-08-18	15.12	RH
		1900-01-01 21:55:00	2020-08-18	14.8	RH
		1900-01-01 22:00:00	2020-08-18	15.61	RH
		1900-01-01 22:05:00	2020-08-18	17.61	RH
		1900-01-01 22:10:00	2020-08-18	18.82	RH
		1900-01-01 22:15:00	2020-08-18	18.82	RH
		1900-01-01 22:20:00	2020-08-18	18.82	RH
		1900-01-01 22:25:00	2020-08-18	18.82	RH
		1900-01-01 22:28:00	2020-08-18	17.94	RH
		1900-01-01 22:30:00	2020-08-18	18.82	RH
		1900-01-01 22:35:00	2020-08-18	18.82	RH
		1900-01-01 22:40:00	2020-08-18	18.82	RH
		1900-01-01 22:45:00	2020-08-18	18.82	RH
		1900-01-01 22:50:00	2020-08-18	18.82	RH
		1900-01-01 22:51:00	2020-08-18	18.42	RH
		1900-01-01 22:55:00	2020-08-18	17.61	RH
		1900-01-01 23:00:00	2020-08-18	17.61	RH
		1900-01-01 23:05:00	2020-08-18	18.82	RH
		1900-01-01 23:10:00	2020-08-18	18.82	RH
		1900-01-01 23:15:00	2020-08-18	17.61	RH
		1900-01-01 23:20:00	2020-08-18	17.61	RH
		1900-01-01 23:25:00	2020-08-18	17.61	RH
		1900-01-01 23:30:00	2020-08-18	17.61	RH
		1900-01-01 23:35:00	2020-08-18	17.61	RH
		1900-01-01 23:40:00	2020-08-18	18.82	RH
		1900-01-01 23:45:00	2020-08-18	19.86	RH
		1900-01-01 23:50:00	2020-08-18	19.86	RH
		1900-01-01 23:51:00	2020-08-18	19.67	RH
		1900-01-01 23:55:00	2020-08-18	19.86	RH
		1900-01-02	2020-08-18	19.86	RH
		1900-01-02	2020-09-05	22.14	RH
		1900-01-01 00:05:00	2020-09-05	24.99	RH
		1900-01-01 00:10:00	2020-09-05	26.42	RH
		1900-01-01 00:15:00	2020-09-05	24.73	RH
		1900-01-01 00:20:00	2020-09-05	26.42	RH
		1900-01-01 00:25:00	2020-09-05	26.42	RH
		1900-01-01 00:30:00	2020-09-05	26.42	RH
		1900-01-01 00:35:00	2020-09-05	27.93	RH
		1900-01-01 00:40:00	2020-09-05	27.93	RH
		1900-01-01 00:45:00	2020-09-05	27.93	RH
		1900-01-01 00:50:00	2020-09-05	27.93	RH
		1900-01-01 00:51:00	2020-09-05	27.83	RH
		1900-01-01 00:55:00	2020-09-05	27.93	RH
		1900-01-01 01:00:00	2020-09-05	27.93	RH
		1900-01-01 01:05:00	2020-09-05	27.93	RH
		1900-01-01 01:10:00	2020-09-05	29.83	RH
		1900-01-01 01:15:00	2020-09-05	29.83	RH
		1900-01-01 01:20:00	2020-09-05	29.83	RH
		1900-01-01 01:25:00	2020-09-05	31.55	RH
		1900-01-01 01:30:00	2020-09-05	29.83	RH
		1900-01-01 01:35:00	2020-09-05	29.83	RH
		1900-01-01 01:40:00	2020-09-05	29.83	RH
		1900-01-01 01:45:00	2020-09-05	26.42	RH
		1900-01-01 01:50:00	2020-09-05	26.42	RH
		1900-01-01 01:51:00	2020-09-05	26.05	RH
		1900-01-01 01:55:00	2020-09-05	26.42	RH
		1900-01-01 02:00:00	2020-09-05	29.83	RH
		1900-01-01 02:05:00	2020-09-05	29.83	RH
		1900-01-01 02:10:00	2020-09-05	29.83	RH
		1900-01-01 02:15:00	2020-09-05	33.67	RH
		1900-01-01 02:20:00	2020-09-05	33.67	RH
		1900-01-01 02:25:00	2020-09-05	33.67	RH
		1900-01-01 02:30:00	2020-09-05	31.55	RH
		1900-01-01 02:35:00	2020-09-05	31.55	RH
		1900-01-01 02:40:00	2020-09-05	33.67	RH
		1900-01-01 02:45:00	2020-09-05	33.67	RH
		1900-01-01 02:50:00	2020-09-05	33.67	RH
		1900-01-01 02:51:00	2020-09-05	35.15	RH
		1900-01-01 02:55:00	2020-09-05	33.67	RH
		1900-01-01 03:00:00	2020-09-05	35.64	RH
		1900-01-01 03:05:00	2020-09-05	35.64	RH
		1900-01-01 03:10:00	2020-09-05	35.64	RH
		1900-01-01 03:15:00	2020-09-05	35.64	RH
		1900-01-01 03:20:00	2020-09-05	35.64	RH
		1900-01-01 03:25:00	2020-09-05	35.64	RH
		1900-01-01 03:30:00	2020-09-05	38.01	RH
		1900-01-01 03:35:00	2020-09-05	38.01	RH
		1900-01-01 03:40:00	2020-09-05	35.64	RH
		1900-01-01 03:45:00	2020-09-05	35.64	RH
		1900-01-01 03:50:00	2020-09-05	38.01	RH
		1900-01-01 03:51:00	2020-09-05	37.8	RH
		1900-01-01 03:55:00	2020-09-05	35.64	RH
		1900-01-01 04:00:00	2020-09-05	35.64	RH
		1900-01-01 04:05:00	2020-09-05	38.01	RH
		1900-01-01 04:10:00	2020-09-05	38.01	RH
		1900-01-01 04:15:00	2020-09-05	35.64	RH
		1900-01-01 04:20:00	2020-09-05	40.24	RH
		1900-01-01 04:25:00	2020-09-05	42.63	RH
		1900-01-01 04:30:00	2020-09-05	37.73	RH
		1900-01-01 04:35:00	2020-09-05	40.24	RH
		1900-01-01 04:40:00	2020-09-05	40.24	RH
		1900-01-01 04:45:00	2020-09-05	40.24	RH
		1900-01-01 04:50:00	2020-09-05	40.24	RH
		1900-01-01 04:51:00	2020-09-05	40.24	RH
		1900-01-01 04:55:00	2020-09-05	40.24	RH
		1900-01-01 05:00:00	2020-09-05	37.73	RH
		1900-01-01 05:05:00	2020-09-05	37.73	RH
		1900-01-01 05:10:00	2020-09-05	37.73	RH
		1900-01-01 05:15:00	2020-09-05	37.73	RH
		1900-01-01 05:20:00	2020-09-05	37.73	RH
		1900-01-01 05:25:00	2020-09-05	39.96	RH
		1900-01-01 05:30:00	2020-09-05	37.44	RH
		1900-01-01 05:35:00	2020-09-05	39.96	RH
		1900-01-01 05:40:00	2020-09-05	35.35	RH
		1900-01-01 05:45:00	2020-09-05	35.35	RH
		1900-01-01 05:50:00	2020-09-05	35.35	RH
		1900-01-01 05:51:00	2020-09-05	36.05	RH
		1900-01-01 05:55:00	2020-09-05	35.35	RH
		1900-01-01 06:00:00	2020-09-05	35.35	RH
		1900-01-01 06:05:00	2020-09-05	37.44	RH
		1900-01-01 06:10:00	2020-09-05	37.44	RH
		1900-01-01 06:15:00	2020-09-05	37.44	RH
		1900-01-01 06:20:00	2020-09-05	37.44	RH
		1900-01-01 06:25:00	2020-09-05	37.44	RH
		1900-01-01 06:30:00	2020-09-05	35.35	RH
		1900-01-01 06:35:00	2020-09-05	35.35	RH
		1900-01-01 06:40:00	2020-09-05	35.35	RH
		1900-01-01 06:45:00	2020-09-05	33.11	RH
		1900-01-01 06:50:00	2020-09-05	33.11	RH
		1900-01-01 06:51:00	2020-09-05	33.55	RH
		1900-01-01 06:55:00	2020-09-05	33.11	RH
		1900-01-01 07:00:00	2020-09-05	31.27	RH
		1900-01-01 07:05:00	2020-09-05	31.27	RH
		1900-01-01 07:10:00	2020-09-05	31.27	RH
		1900-01-01 07:15:00	2020-09-05	31.27	RH
		1900-01-01 07:20:00	2020-09-05	31.27	RH
		1900-01-01 07:25:00	2020-09-05	29.55	RH
		1900-01-01 07:30:00	2020-09-05	29.55	RH
		1900-01-01 07:35:00	2020-09-05	31.55	RH
		1900-01-01 07:40:00	2020-09-05	31.55	RH
		1900-01-01 07:45:00	2020-09-05	29.83	RH
		1900-01-01 07:50:00	2020-09-05	29.83	RH
		1900-01-01 07:51:00	2020-09-05	29.77	RH
		1900-01-01 07:55:00	2020-09-05	29.83	RH
		1900-01-01 08:00:00	2020-09-05	29.83	RH
		1900-01-01 08:05:00	2020-09-05	29.83	RH
		1900-01-01 08:10:00	2020-09-05	27.93	RH
		1900-01-01 08:15:00	2020-09-05	27.93	RH
		1900-01-01 08:20:00	2020-09-05	26.42	RH
		1900-01-01 08:25:00	2020-09-05	26.42	RH
		1900-01-01 08:30:00	2020-09-05	26.42	RH
		1900-01-01 08:35:00	2020-09-05	26.42	RH
		1900-01-01 08:40:00	2020-09-05	26.42	RH
		1900-01-01 08:45:00	2020-09-05	26.42	RH
		1900-01-01 08:50:00	2020-09-05	26.42	RH
		1900-01-01 08:51:00	2020-09-05	26.18	RH
		1900-01-01 08:55:00	2020-09-05	28.21	RH
		1900-01-01 09:00:00	2020-09-05	28.21	RH
		1900-01-01 09:05:00	2020-09-05	28.21	RH
		1900-01-01 09:10:00	2020-09-05	28.21	RH
		1900-01-01 09:15:00	2020-09-05	28.21	RH
		1900-01-01 09:20:00	2020-09-05	26.69	RH
		1900-01-01 09:25:00	2020-09-05	26.69	RH
		1900-01-01 09:30:00	2020-09-05	26.69	RH
		1900-01-01 09:35:00	2020-09-05	25.26	RH
		1900-01-01 09:40:00	2020-09-05	25.26	RH
		1900-01-01 09:45:00	2020-09-05	25.26	RH
		1900-01-01 09:50:00	2020-09-05	25.26	RH
		1900-01-01 09:51:00	2020-09-05	24.8	RH
		1900-01-01 09:55:00	2020-09-05	25.26	RH
		1900-01-01 10:00:00	2020-09-05	25.26	RH
		1900-01-01 10:05:00	2020-09-05	25.26	RH
		1900-01-01 10:10:00	2020-09-05	23.92	RH
		1900-01-01 10:15:00	2020-09-05	23.92	RH
		1900-01-01 10:20:00	2020-09-05	23.92	RH
		1900-01-01 10:25:00	2020-09-05	23.92	RH
		1900-01-01 10:30:00	2020-09-05	23.92	RH
		1900-01-01 10:35:00	2020-09-05	22.66	RH
		1900-01-01 10:40:00	2020-09-05	22.66	RH
		1900-01-01 10:45:00	2020-09-05	22.66	RH
		1900-01-01 10:50:00	2020-09-05	22.66	RH
		1900-01-01 10:51:00	2020-09-05	22	RH
		1900-01-01 10:55:00	2020-09-05	22.66	RH
		1900-01-01 11:00:00	2020-09-05	22.66	RH
		1900-01-01 11:05:00	2020-09-05	21.22	RH
		1900-01-01 11:10:00	2020-09-05	20.11	RH
		1900-01-01 11:15:00	2020-09-05	20.11	RH
		1900-01-01 11:20:00	2020-09-05	20.11	RH
		1900-01-01 11:25:00	2020-09-05	19.06	RH
		1900-01-01 11:30:00	2020-09-05	19.06	RH
		1900-01-01 11:35:00	2020-09-05	18.08	RH
		1900-01-01 11:40:00	2020-09-05	18.08	RH
		1900-01-01 11:45:00	2020-09-05	20.11	RH
		1900-01-01 11:50:00	2020-09-05	17.84	RH
		1900-01-01 11:51:00	2020-09-05	17.96	RH
		1900-01-01 11:55:00	2020-09-05	18.08	RH
		1900-01-01 12:00:00	2020-09-05	18.08	RH
		1900-01-01 12:05:00	2020-09-05	17.15	RH
		1900-01-01 12:10:00	2020-09-05	17.15	RH
		1900-01-01 12:15:00	2020-09-05	17.15	RH
		1900-01-01 12:20:00	2020-09-05	17.15	RH
		1900-01-01 12:25:00	2020-09-05	16.05	RH
		1900-01-01 12:30:00	2020-09-05	16.05	RH
		1900-01-01 12:35:00	2020-09-05	16.05	RH
		1900-01-01 12:40:00	2020-09-05	16.05	RH
		1900-01-01 12:45:00	2020-09-05	16.05	RH
		1900-01-01 12:50:00	2020-09-05	16.05	RH
		1900-01-01 12:51:00	2020-09-05	15.99	RH
		1900-01-01 12:55:00	2020-09-05	16.05	RH
		1900-01-01 13:00:00	2020-09-05	16.05	RH
		1900-01-01 13:05:00	2020-09-05	16.05	RH
		1900-01-01 13:10:00	2020-09-05	16.05	RH
		1900-01-01 13:15:00	2020-09-05	15.23	RH
		1900-01-01 13:20:00	2020-09-05	14.25	RH
		1900-01-01 13:25:00	2020-09-05	14.25	RH
		1900-01-01 13:30:00	2020-09-05	14.25	RH
		1900-01-01 13:35:00	2020-09-05	14.25	RH
		1900-01-01 13:40:00	2020-09-05	14.25	RH
		1900-01-01 13:45:00	2020-09-05	13.33	RH
		1900-01-01 13:50:00	2020-09-05	13.33	RH
		1900-01-01 13:51:00	2020-09-05	13.48	RH
		1900-01-01 13:55:00	2020-09-05	13.33	RH
		1900-01-01 14:00:00	2020-09-05	12.65	RH
		1900-01-01 14:05:00	2020-09-05	12.65	RH
		1900-01-01 14:10:00	2020-09-05	13.33	RH
		1900-01-01 14:15:00	2020-09-05	12.65	RH
		1900-01-01 14:20:00	2020-09-05	12.65	RH
		1900-01-01 14:25:00	2020-09-05	11.82	RH
		1900-01-01 14:30:00	2020-09-05	11.04	RH
		1900-01-01 14:35:00	2020-09-05	11.04	RH
		1900-01-01 14:40:00	2020-09-05	9.62	RH
		1900-01-01 14:45:00	2020-09-05	9.13	RH
		1900-01-01 14:50:00	2020-09-05	10.31	RH
		1900-01-01 14:51:00	2020-09-05	10.17	RH
		1900-01-01 14:55:00	2020-09-05	9.79	RH
		1900-01-01 15:00:00	2020-09-05	11.04	RH
		1900-01-01 15:05:00	2020-09-05	10.31	RH
		1900-01-01 15:10:00	2020-09-05	10.31	RH
		1900-01-01 15:15:00	2020-09-05	9.79	RH
		1900-01-01 15:20:00	2020-09-05	9.3	RH
		1900-01-01 15:25:00	2020-09-05	9.13	RH
		1900-01-01 15:30:00	2020-09-05	8.52	RH
		1900-01-01 15:35:00	2020-09-05	8.09	RH
		1900-01-01 15:40:00	2020-09-05	9.13	RH
		1900-01-01 15:45:00	2020-09-05	8.97	RH
		1900-01-01 15:50:00	2020-09-05	9.13	RH
		1900-01-01 15:51:00	2020-09-05	9.13	RH
		1900-01-01 15:55:00	2020-09-05	8.52	RH
		1900-01-01 16:00:00	2020-09-05	8.52	RH
		1900-01-01 16:05:00	2020-09-05	8.09	RH
		1900-01-01 16:10:00	2020-09-05	8.68	RH
		1900-01-01 16:15:00	2020-09-05	8.09	RH
		1900-01-01 16:20:00	2020-09-05	8.52	RH
		1900-01-01 16:25:00	2020-09-05	8.52	RH
		1900-01-01 16:30:00	2020-09-05	8.52	RH
		1900-01-01 16:35:00	2020-09-05	8.09	RH
		1900-01-01 16:40:00	2020-09-05	8.52	RH
		1900-01-01 16:45:00	2020-09-05	8.52	RH
		1900-01-01 16:50:00	2020-09-05	8.52	RH
		1900-01-01 16:51:00	2020-09-05	8.46	RH
		1900-01-01 16:55:00	2020-09-05	8.52	RH
		1900-01-01 17:00:00	2020-09-05	8.52	RH
		1900-01-01 17:05:00	2020-09-05	8.52	RH
		1900-01-01 17:10:00	2020-09-05	8.52	RH
		1900-01-01 17:15:00	2020-09-05	8.52	RH
		1900-01-01 17:20:00	2020-09-05	8.52	RH
		1900-01-01 17:25:00	2020-09-05	8.97	RH
		1900-01-01 17:30:00	2020-09-05	8.52	RH
		1900-01-01 17:35:00	2020-09-05	8.97	RH
		1900-01-01 17:40:00	2020-09-05	8.97	RH
		1900-01-01 17:45:00	2020-09-05	8.97	RH
		1900-01-01 17:50:00	2020-09-05	8.97	RH
		1900-01-01 17:51:00	2020-09-05	9.03	RH
		1900-01-01 17:55:00	2020-09-05	8.97	RH
		1900-01-01 18:00:00	2020-09-05	8.97	RH
		1900-01-01 18:05:00	2020-09-05	8.97	RH
		1900-01-01 18:10:00	2020-09-05	8.97	RH
		1900-01-01 18:15:00	2020-09-05	8.97	RH
		1900-01-01 18:20:00	2020-09-05	8.97	RH
		1900-01-01 18:25:00	2020-09-05	8.97	RH
		1900-01-01 18:30:00	2020-09-05	8.97	RH
		1900-01-01 18:35:00	2020-09-05	8.97	RH
		1900-01-01 18:40:00	2020-09-05	9.45	RH
		1900-01-01 18:45:00	2020-09-05	9.45	RH
		1900-01-01 18:50:00	2020-09-05	9.45	RH
		1900-01-01 18:51:00	2020-09-05	9.56	RH
		1900-01-01 18:55:00	2020-09-05	9.45	RH
		1900-01-01 19:00:00	2020-09-05	8.97	RH
		1900-01-01 19:05:00	2020-09-05	8.97	RH
		1900-01-01 19:10:00	2020-09-05	8.97	RH
		1900-01-01 19:15:00	2020-09-05	9.45	RH
		1900-01-01 19:20:00	2020-09-05	9.45	RH
		1900-01-01 19:25:00	2020-09-05	9.45	RH
		1900-01-01 19:30:00	2020-09-05	9.45	RH
		1900-01-01 19:35:00	2020-09-05	9.45	RH
		1900-01-01 19:40:00	2020-09-05	9.45	RH
		1900-01-01 19:45:00	2020-09-05	9.45	RH
		1900-01-01 19:50:00	2020-09-05	9.45	RH
		1900-01-01 19:51:00	2020-09-05	9.82	RH
		1900-01-01 19:55:00	2020-09-05	10.13	RH
		1900-01-01 20:00:00	2020-09-05	10.13	RH
		1900-01-01 20:05:00	2020-09-05	9.45	RH
		1900-01-01 20:10:00	2020-09-05	9.45	RH
		1900-01-01 20:15:00	2020-09-05	10.13	RH
		1900-01-01 20:20:00	2020-09-05	11.44	RH
		1900-01-01 20:25:00	2020-09-05	11.44	RH
		1900-01-01 20:30:00	2020-09-05	12.06	RH
		1900-01-01 20:35:00	2020-09-05	14.37	RH
		1900-01-01 20:40:00	2020-09-05	13.62	RH
		1900-01-01 20:45:00	2020-09-05	12.06	RH
		1900-01-01 20:50:00	2020-09-05	12.06	RH
		1900-01-01 20:51:00	2020-09-05	12.8	RH
		1900-01-01 20:55:00	2020-09-05	14.37	RH
		1900-01-01 21:00:00	2020-09-05	14.37	RH
		1900-01-01 21:05:00	2020-09-05	14.37	RH
		1900-01-01 21:10:00	2020-09-05	14.37	RH
		1900-01-01 21:15:00	2020-09-05	14.37	RH
		1900-01-01 21:20:00	2020-09-05	16.24	RH
		1900-01-01 21:25:00	2020-09-05	13.62	RH
		1900-01-01 21:30:00	2020-09-05	12.92	RH
		1900-01-01 21:35:00	2020-09-05	16.24	RH
		1900-01-01 21:40:00	2020-09-05	16.24	RH
		1900-01-01 21:45:00	2020-09-05	16.24	RH
		1900-01-01 21:50:00	2020-09-05	16.24	RH
		1900-01-01 21:51:00	2020-09-05	15.76	RH
		1900-01-01 21:55:00	2020-09-05	14.37	RH
		1900-01-01 22:00:00	2020-09-05	12.72	RH
		1900-01-01 22:05:00	2020-09-05	14.37	RH
		1900-01-01 22:10:00	2020-09-05	16.24	RH
		1900-01-01 22:15:00	2020-09-05	16.24	RH
		1900-01-01 22:20:00	2020-09-05	14.37	RH
		1900-01-01 22:25:00	2020-09-05	13.62	RH
		1900-01-01 22:30:00	2020-09-05	14.37	RH
		1900-01-01 22:35:00	2020-09-05	14.37	RH
		1900-01-01 22:40:00	2020-09-05	14.37	RH
		1900-01-01 22:45:00	2020-09-05	14.37	RH
		1900-01-01 22:50:00	2020-09-05	14.37	RH
		1900-01-01 22:51:00	2020-09-05	13.78	RH
		1900-01-01 22:55:00	2020-09-05	14.37	RH
		1900-01-01 23:00:00	2020-09-05	16.24	RH
		1900-01-01 23:05:00	2020-09-05	19.37	RH
		1900-01-01 23:10:00	2020-09-05	18.34	RH
		1900-01-01 23:15:00	2020-09-05	18.34	RH
		1900-01-01 23:20:00	2020-09-05	17.14	RH
		1900-01-01 23:25:00	2020-09-05	17.14	RH
		1900-01-01 23:30:00	2020-09-05	17.14	RH
		1900-01-01 23:35:00	2020-09-05	23.13	RH
		1900-01-01 23:40:00	2020-09-05	28.21	RH
		1900-01-01 23:45:00	2020-09-05	24.99	RH
		1900-01-01 23:50:00	2020-09-05	19.37	RH
		1900-01-01 23:51:00	2020-09-05	19.13	RH
		1900-01-01 23:55:00	2020-09-05	19.37	RH
		1900-01-02	2020-09-05	18.1	RH
		1900-01-02	2020-09-20	23.66	RH
		1900-01-01 00:05:00	2020-09-20	23.66	RH
		1900-01-01 00:10:00	2020-09-20	23.66	RH
		1900-01-01 00:15:00	2020-09-20	23.66	RH
		1900-01-01 00:20:00	2020-09-20	23.66	RH
		1900-01-01 00:25:00	2020-09-20	23.66	RH
		1900-01-01 00:30:00	2020-09-20	25.06	RH
		1900-01-01 00:35:00	2020-09-20	23.66	RH
		1900-01-01 00:40:00	2020-09-20	23.66	RH
		1900-01-01 00:45:00	2020-09-20	23.66	RH
		1900-01-01 00:50:00	2020-09-20	23.66	RH
		1900-01-01 00:51:00	2020-09-20	24.83	RH
		1900-01-01 00:55:00	2020-09-20	25.06	RH
		1900-01-01 01:00:00	2020-09-20	25.06	RH
		1900-01-01 01:05:00	2020-09-20	25.06	RH
		1900-01-01 01:10:00	2020-09-20	25.06	RH
		1900-01-01 01:15:00	2020-09-20	25.06	RH
		1900-01-01 01:20:00	2020-09-20	25.06	RH
		1900-01-01 01:25:00	2020-09-20	25.06	RH
		1900-01-01 01:30:00	2020-09-20	25.06	RH
		1900-01-01 01:35:00	2020-09-20	25.06	RH
		1900-01-01 01:40:00	2020-09-20	25.06	RH
		1900-01-01 01:45:00	2020-09-20	25.06	RH
		1900-01-01 01:50:00	2020-09-20	25.06	RH
		1900-01-01 01:51:00	2020-09-20	23.99	RH
		1900-01-01 01:55:00	2020-09-20	25.06	RH
		1900-01-01 02:00:00	2020-09-20	26.56	RH
		1900-01-01 02:05:00	2020-09-20	26.56	RH
		1900-01-01 02:10:00	2020-09-20	25.06	RH
		1900-01-01 02:15:00	2020-09-20	25.06	RH
		1900-01-01 02:20:00	2020-09-20	25.06	RH
		1900-01-01 02:25:00	2020-09-20	25.06	RH
		1900-01-01 02:30:00	2020-09-20	25.06	RH
		1900-01-01 02:35:00	2020-09-20	25.06	RH
		1900-01-01 02:40:00	2020-09-20	25.06	RH
		1900-01-01 02:45:00	2020-09-20	25.06	RH
		1900-01-01 02:50:00	2020-09-20	25.06	RH
		1900-01-01 02:51:00	2020-09-20	24.69	RH
		1900-01-01 02:55:00	2020-09-20	26.56	RH
		1900-01-01 03:00:00	2020-09-20	26.56	RH
		1900-01-01 03:05:00	2020-09-20	26.56	RH
		1900-01-01 03:10:00	2020-09-20	25.06	RH
		1900-01-01 03:15:00	2020-09-20	25.06	RH
		1900-01-01 03:20:00	2020-09-20	25.06	RH
		1900-01-01 03:25:00	2020-09-20	25.06	RH
		1900-01-01 03:30:00	2020-09-20	26.56	RH
		1900-01-01 03:35:00	2020-09-20	26.56	RH
		1900-01-01 03:40:00	2020-09-20	26.56	RH
		1900-01-01 03:45:00	2020-09-20	25.06	RH
		1900-01-01 03:50:00	2020-09-20	26.56	RH
		1900-01-01 03:51:00	2020-09-20	27.24	RH
		1900-01-01 03:55:00	2020-09-20	26.56	RH
		1900-01-01 04:00:00	2020-09-20	26.56	RH
		1900-01-01 04:05:00	2020-09-20	26.56	RH
		1900-01-01 04:10:00	2020-09-20	26.56	RH
		1900-01-01 04:15:00	2020-09-20	26.56	RH
		1900-01-01 04:20:00	2020-09-20	26.56	RH
		1900-01-01 04:25:00	2020-09-20	26.56	RH
		1900-01-01 04:30:00	2020-09-20	26.56	RH
		1900-01-01 04:35:00	2020-09-20	26.56	RH
		1900-01-01 04:40:00	2020-09-20	26.56	RH
		1900-01-01 04:45:00	2020-09-20	26.56	RH
		1900-01-01 04:50:00	2020-09-20	28.15	RH
		1900-01-01 04:51:00	2020-09-20	28.21	RH
		1900-01-01 04:55:00	2020-09-20	28.15	RH
		1900-01-01 05:00:00	2020-09-20	28.15	RH
		1900-01-01 05:05:00	2020-09-20	28.15	RH
		1900-01-01 05:10:00	2020-09-20	28.15	RH
		1900-01-01 05:15:00	2020-09-20	26.56	RH
		1900-01-01 05:20:00	2020-09-20	29.86	RH
		1900-01-01 05:25:00	2020-09-20	28.15	RH
		1900-01-01 05:30:00	2020-09-20	28.15	RH
		1900-01-01 05:35:00	2020-09-20	28.15	RH
		1900-01-01 05:40:00	2020-09-20	28.15	RH
		1900-01-01 05:45:00	2020-09-20	31.97	RH
		1900-01-01 05:50:00	2020-09-20	30.14	RH
		1900-01-01 05:51:00	2020-09-20	30.26	RH
		1900-01-01 05:55:00	2020-09-20	28.15	RH
		1900-01-01 06:00:00	2020-09-20	28.15	RH
		1900-01-01 06:05:00	2020-09-20	28.15	RH
		1900-01-01 06:10:00	2020-09-20	28.15	RH
		1900-01-01 06:15:00	2020-09-20	28.15	RH
		1900-01-01 06:20:00	2020-09-20	28.15	RH
		1900-01-01 06:25:00	2020-09-20	29.86	RH
		1900-01-01 06:30:00	2020-09-20	29.86	RH
		1900-01-01 06:35:00	2020-09-20	29.86	RH
		1900-01-01 06:40:00	2020-09-20	29.86	RH
		1900-01-01 06:45:00	2020-09-20	29.86	RH
		1900-01-01 06:50:00	2020-09-20	29.86	RH
		1900-01-01 06:51:00	2020-09-20	31	RH
		1900-01-01 06:55:00	2020-09-20	28.15	RH
		1900-01-01 07:00:00	2020-09-20	28.15	RH
		1900-01-01 07:05:00	2020-09-20	28.15	RH
		1900-01-01 07:10:00	2020-09-20	30.14	RH
		1900-01-01 07:15:00	2020-09-20	28.15	RH
		1900-01-01 07:20:00	2020-09-20	30.14	RH
		1900-01-01 07:25:00	2020-09-20	26.56	RH
		1900-01-01 07:30:00	2020-09-20	26.56	RH
		1900-01-01 07:35:00	2020-09-20	26.56	RH
		1900-01-01 07:40:00	2020-09-20	25.06	RH
		1900-01-01 07:45:00	2020-09-20	25.06	RH
		1900-01-01 07:50:00	2020-09-20	23.4	RH
		1900-01-01 07:51:00	2020-09-20	23.02	RH
		1900-01-01 07:55:00	2020-09-20	23.4	RH
		1900-01-01 08:00:00	2020-09-20	23.4	RH
		1900-01-01 08:05:00	2020-09-20	23.66	RH
		1900-01-01 08:10:00	2020-09-20	22.09	RH
		1900-01-01 08:15:00	2020-09-20	22.35	RH
		1900-01-01 08:20:00	2020-09-20	22.35	RH
		1900-01-01 08:25:00	2020-09-20	22.35	RH
		1900-01-01 08:30:00	2020-09-20	22.35	RH
		1900-01-01 08:35:00	2020-09-20	22.35	RH
		1900-01-01 08:40:00	2020-09-20	22.35	RH
		1900-01-01 08:45:00	2020-09-20	21.12	RH
		1900-01-01 08:50:00	2020-09-20	19.71	RH
		1900-01-01 08:51:00	2020-09-20	19.63	RH
		1900-01-01 08:55:00	2020-09-20	19.71	RH
		1900-01-01 09:00:00	2020-09-20	19.71	RH
		1900-01-01 09:05:00	2020-09-20	19.96	RH
		1900-01-01 09:10:00	2020-09-20	19.96	RH
		1900-01-01 09:15:00	2020-09-20	19.96	RH
		1900-01-01 09:20:00	2020-09-20	18.64	RH
		1900-01-01 09:25:00	2020-09-20	18.64	RH
		1900-01-01 09:30:00	2020-09-20	18.64	RH
		1900-01-01 09:35:00	2020-09-20	18.64	RH
		1900-01-01 09:40:00	2020-09-20	17.62	RH
		1900-01-01 09:45:00	2020-09-20	17.62	RH
		1900-01-01 09:50:00	2020-09-20	17.62	RH
		1900-01-01 09:51:00	2020-09-20	17.85	RH
		1900-01-01 09:55:00	2020-09-20	17.62	RH
		1900-01-01 10:00:00	2020-09-20	17.62	RH
		1900-01-01 10:05:00	2020-09-20	17.62	RH
		1900-01-01 10:10:00	2020-09-20	16.67	RH
		1900-01-01 10:15:00	2020-09-20	16.67	RH
		1900-01-01 10:20:00	2020-09-20	16.67	RH
		1900-01-01 10:25:00	2020-09-20	15.78	RH
		1900-01-01 10:30:00	2020-09-20	16.67	RH
		1900-01-01 10:35:00	2020-09-20	15.78	RH
		1900-01-01 10:40:00	2020-09-20	15.78	RH
		1900-01-01 10:45:00	2020-09-20	15.78	RH
		1900-01-01 10:50:00	2020-09-20	14.94	RH
		1900-01-01 10:51:00	2020-09-20	15.3	RH
		1900-01-01 10:55:00	2020-09-20	15.78	RH
		1900-01-01 11:00:00	2020-09-20	15.78	RH
		1900-01-01 11:05:00	2020-09-20	14.94	RH
		1900-01-01 11:10:00	2020-09-20	15.78	RH
		1900-01-01 11:15:00	2020-09-20	15.78	RH
		1900-01-01 11:20:00	2020-09-20	14.94	RH
		1900-01-01 11:25:00	2020-09-20	14.94	RH
		1900-01-01 11:30:00	2020-09-20	14.94	RH
		1900-01-01 11:35:00	2020-09-20	14.94	RH
		1900-01-01 11:40:00	2020-09-20	14.94	RH
		1900-01-01 11:45:00	2020-09-20	14.16	RH
		1900-01-01 11:50:00	2020-09-20	14.94	RH
		1900-01-01 11:51:00	2020-09-20	14.41	RH
		1900-01-01 11:55:00	2020-09-20	14.16	RH
		1900-01-01 12:00:00	2020-09-20	14.94	RH
		1900-01-01 12:05:00	2020-09-20	14.16	RH
		1900-01-01 12:10:00	2020-09-20	14.16	RH
		1900-01-01 12:15:00	2020-09-20	14.16	RH
		1900-01-01 12:20:00	2020-09-20	14.94	RH
		1900-01-01 12:25:00	2020-09-20	14.16	RH
		1900-01-01 12:30:00	2020-09-20	13.41	RH
		1900-01-01 12:35:00	2020-09-20	14.37	RH
		1900-01-01 12:40:00	2020-09-20	14.16	RH
		1900-01-01 12:45:00	2020-09-20	13.41	RH
		1900-01-01 12:50:00	2020-09-20	14.16	RH
		1900-01-01 12:51:00	2020-09-20	14.02	RH
		1900-01-01 12:55:00	2020-09-20	14.37	RH
		1900-01-01 13:00:00	2020-09-20	13.41	RH
		1900-01-01 13:05:00	2020-09-20	14.37	RH
		1900-01-01 13:10:00	2020-09-20	14.37	RH
		1900-01-01 13:15:00	2020-09-20	14.37	RH
		1900-01-01 13:20:00	2020-09-20	14.37	RH
		1900-01-01 13:25:00	2020-09-20	13.41	RH
		1900-01-01 13:30:00	2020-09-20	14.37	RH
		1900-01-01 13:35:00	2020-09-20	13.41	RH
		1900-01-01 13:40:00	2020-09-20	13.41	RH
		1900-01-01 13:45:00	2020-09-20	13.41	RH
		1900-01-01 13:50:00	2020-09-20	13.41	RH
		1900-01-01 13:51:00	2020-09-20	13.58	RH
		1900-01-01 13:55:00	2020-09-20	13.41	RH
		1900-01-01 14:00:00	2020-09-20	13.41	RH
		1900-01-01 14:05:00	2020-09-20	13.41	RH
		1900-01-01 14:10:00	2020-09-20	12.72	RH
		1900-01-01 14:15:00	2020-09-20	12.51	RH
		1900-01-01 14:20:00	2020-09-20	12.51	RH
		1900-01-01 14:25:00	2020-09-20	11.25	RH
		1900-01-01 14:30:00	2020-09-20	11.25	RH
		1900-01-01 14:35:00	2020-09-20	11.06	RH
		1900-01-01 14:40:00	2020-09-20	10.49	RH
		1900-01-01 14:45:00	2020-09-20	11.06	RH
		1900-01-01 14:50:00	2020-09-20	11.06	RH
		1900-01-01 14:51:00	2020-09-20	10.98	RH
		1900-01-01 14:55:00	2020-09-20	11.06	RH
		1900-01-01 15:00:00	2020-09-20	10.31	RH
		1900-01-01 15:05:00	2020-09-20	9.78	RH
		1900-01-01 15:10:00	2020-09-20	11.67	RH
		1900-01-01 15:15:00	2020-09-20	11.06	RH
		1900-01-01 15:20:00	2020-09-20	10.49	RH
		1900-01-01 15:25:00	2020-09-20	11.06	RH
		1900-01-01 15:30:00	2020-09-20	11.06	RH
		1900-01-01 15:35:00	2020-09-20	10.49	RH
		1900-01-01 15:40:00	2020-09-20	10.31	RH
		1900-01-01 15:45:00	2020-09-20	9.78	RH
		1900-01-01 15:50:00	2020-09-20	10.31	RH
		1900-01-01 15:51:00	2020-09-20	10.53	RH
		1900-01-01 15:55:00	2020-09-20	10.31	RH
		1900-01-01 16:00:00	2020-09-20	10.31	RH
		1900-01-01 16:05:00	2020-09-20	11.06	RH
		1900-01-01 16:10:00	2020-09-20	10.31	RH
		1900-01-01 16:15:00	2020-09-20	10.31	RH
		1900-01-01 16:20:00	2020-09-20	10.31	RH
		1900-01-01 16:25:00	2020-09-20	10.31	RH
		1900-01-01 16:30:00	2020-09-20	10.87	RH
		1900-01-01 16:35:00	2020-09-20	10.87	RH
		1900-01-01 16:40:00	2020-09-20	10.87	RH
		1900-01-01 16:45:00	2020-09-20	10.31	RH
		1900-01-01 16:50:00	2020-09-20	10.31	RH
		1900-01-01 16:51:00	2020-09-20	10.53	RH
		1900-01-01 16:55:00	2020-09-20	10.31	RH
		1900-01-01 17:00:00	2020-09-20	10.31	RH
		1900-01-01 17:05:00	2020-09-20	10.31	RH
		1900-01-01 17:10:00	2020-09-20	10.31	RH
		1900-01-01 17:15:00	2020-09-20	10.87	RH
		1900-01-01 17:20:00	2020-09-20	10.87	RH
		1900-01-01 17:25:00	2020-09-20	10.87	RH
		1900-01-01 17:30:00	2020-09-20	10.87	RH
		1900-01-01 17:35:00	2020-09-20	10.87	RH
		1900-01-01 17:40:00	2020-09-20	10.87	RH
		1900-01-01 17:45:00	2020-09-20	10.87	RH
		1900-01-01 17:50:00	2020-09-20	10.87	RH
		1900-01-01 17:51:00	2020-09-20	11.17	RH
		1900-01-01 17:55:00	2020-09-20	10.87	RH
		1900-01-01 18:00:00	2020-09-20	10.87	RH
		1900-01-01 18:05:00	2020-09-20	10.87	RH
		1900-01-01 18:10:00	2020-09-20	10.87	RH
		1900-01-01 18:15:00	2020-09-20	10.87	RH
		1900-01-01 18:20:00	2020-09-20	10.87	RH
		1900-01-01 18:25:00	2020-09-20	10.87	RH
		1900-01-01 18:30:00	2020-09-20	11.47	RH
		1900-01-01 18:35:00	2020-09-20	11.47	RH
		1900-01-01 18:40:00	2020-09-20	11.47	RH
		1900-01-01 18:45:00	2020-09-20	11.47	RH
		1900-01-01 18:50:00	2020-09-20	11.47	RH
		1900-01-01 18:51:00	2020-09-20	11.53	RH
		1900-01-01 18:55:00	2020-09-20	11.47	RH
		1900-01-01 19:00:00	2020-09-20	11.47	RH
		1900-01-01 19:05:00	2020-09-20	11.47	RH
		1900-01-01 19:10:00	2020-09-20	11.47	RH
		1900-01-01 19:15:00	2020-09-20	11.47	RH
		1900-01-01 19:20:00	2020-09-20	11.47	RH
		1900-01-01 19:25:00	2020-09-20	12.31	RH
		1900-01-01 19:30:00	2020-09-20	11.47	RH
		1900-01-01 19:35:00	2020-09-20	11.47	RH
		1900-01-01 19:40:00	2020-09-20	11.47	RH
		1900-01-01 19:45:00	2020-09-20	11.47	RH
		1900-01-01 19:50:00	2020-09-20	11.47	RH
		1900-01-01 19:51:00	2020-09-20	11.53	RH
		1900-01-01 19:55:00	2020-09-20	11.47	RH
		1900-01-01 20:00:00	2020-09-20	13.73	RH
		1900-01-01 20:05:00	2020-09-20	13	RH
		1900-01-01 20:10:00	2020-09-20	13.73	RH
		1900-01-01 20:15:00	2020-09-20	14.72	RH
		1900-01-01 20:20:00	2020-09-20	13	RH
		1900-01-01 20:25:00	2020-09-20	14.72	RH
		1900-01-01 20:30:00	2020-09-20	15.56	RH
		1900-01-01 20:35:00	2020-09-20	13.73	RH
		1900-01-01 20:40:00	2020-09-20	14.51	RH
		1900-01-01 20:45:00	2020-09-20	15.56	RH
		1900-01-01 20:50:00	2020-09-20	15.56	RH
		1900-01-01 20:51:00	2020-09-20	15.56	RH
		1900-01-01 20:55:00	2020-09-20	16.44	RH
		1900-01-01 21:00:00	2020-09-20	16.44	RH
		1900-01-01 21:05:00	2020-09-20	17.62	RH
		1900-01-01 21:10:00	2020-09-20	17.62	RH
		1900-01-01 21:15:00	2020-09-20	17.62	RH
		1900-01-01 21:20:00	2020-09-20	19.96	RH
		1900-01-01 21:25:00	2020-09-20	17.62	RH
		1900-01-01 21:30:00	2020-09-20	17.62	RH
		1900-01-01 21:35:00	2020-09-20	17.62	RH
		1900-01-01 21:40:00	2020-09-20	18.64	RH
		1900-01-01 21:45:00	2020-09-20	18.64	RH
		1900-01-01 21:50:00	2020-09-20	18.64	RH
		1900-01-01 21:51:00	2020-09-20	17.83	RH
		1900-01-01 21:55:00	2020-09-20	16.44	RH
		1900-01-01 22:00:00	2020-09-20	16.44	RH
		1900-01-01 22:05:00	2020-09-20	16.67	RH
		1900-01-01 22:10:00	2020-09-20	17.86	RH
		1900-01-01 22:15:00	2020-09-20	18.88	RH
		1900-01-01 22:20:00	2020-09-20	20.21	RH
		1900-01-01 22:25:00	2020-09-20	18.88	RH
		1900-01-01 22:30:00	2020-09-20	18.64	RH
		1900-01-01 22:35:00	2020-09-20	18.64	RH
		1900-01-01 22:40:00	2020-09-20	18.64	RH
		1900-01-01 22:45:00	2020-09-20	19.71	RH
		1900-01-01 22:50:00	2020-09-20	19.71	RH
		1900-01-01 22:51:00	2020-09-20	20.46	RH
		1900-01-01 22:55:00	2020-09-20	21.12	RH
		1900-01-01 23:00:00	2020-09-20	18.64	RH
		1900-01-01 23:05:00	2020-09-20	19.96	RH
		1900-01-01 23:10:00	2020-09-20	19.96	RH
		1900-01-01 23:15:00	2020-09-20	19.96	RH
		1900-01-01 23:20:00	2020-09-20	18.64	RH
		1900-01-01 23:25:00	2020-09-20	21.12	RH
		1900-01-01 23:30:00	2020-09-20	21.12	RH
		1900-01-01 23:35:00	2020-09-20	21.12	RH
		1900-01-01 23:40:00	2020-09-20	19.96	RH
		1900-01-01 23:45:00	2020-09-20	21.12	RH
		1900-01-01 23:50:00	2020-09-20	23.93	RH
		1900-01-01 23:51:00	2020-09-20	24.28	RH
		1900-01-01 23:55:00	2020-09-20	22.61	RH
		1900-01-02	2020-09-20	23.93	RH
		1900-01-02	2020-08-18	5.00825	WS
		1900-01-01 00:05:00	2020-08-18	5.00825	WS
		1900-01-01 00:10:00	2020-08-18	4.29367	WS
		1900-01-01 00:15:00	2020-08-18	4.29367	WS
		1900-01-01 00:20:00	2020-08-18	2.85831	WS
		1900-01-01 00:25:00	2020-08-18	4.29367	WS
		1900-01-01 00:30:00	2020-08-18	3.57288	WS
		1900-01-01 00:35:00	2020-08-18	4.29367	WS
		1900-01-01 00:40:00	2020-08-18	4.29367	WS
		1900-01-01 00:45:00	2020-08-18	5.72283	WS
		1900-01-01 00:50:00	2020-08-18	5.00825	WS
		1900-01-01 00:51:00	2020-08-18	5.72283	WS
		1900-01-01 00:55:00	2020-08-18	6.43741	WS
		1900-01-01 01:00:00	2020-08-18	6.43741	WS
		1900-01-01 01:05:00	2020-08-18	6.43741	WS
		1900-01-01 01:10:00	2020-08-18	5.00825	WS
		1900-01-01 01:15:00	2020-08-18	5.00825	WS
		1900-01-01 01:20:00	2020-08-18	5.00825	WS
		1900-01-01 01:25:00	2020-08-18	5.00825	WS
		1900-01-01 01:30:00	2020-08-18	5.72283	WS
		1900-01-01 01:35:00	2020-08-18	5.72283	WS
		1900-01-01 01:40:00	2020-08-18	5.00825	WS
		1900-01-01 01:45:00	2020-08-18	4.29367	WS
		1900-01-01 01:50:00	2020-08-18	3.57288	WS
		1900-01-01 01:51:00	2020-08-18	3.57288	WS
		1900-01-01 01:55:00	2020-08-18	2.14373	WS
		1900-01-01 02:00:00	2020-08-18	2.14373	WS
		1900-01-01 02:05:00	2020-08-18	0	WS
		1900-01-01 02:10:00	2020-08-18	0	WS
		1900-01-01 02:15:00	2020-08-18	4.29367	WS
		1900-01-01 02:20:00	2020-08-18	0	WS
		1900-01-01 02:25:00	2020-08-18	2.14373	WS
		1900-01-01 02:30:00	2020-08-18	2.85831	WS
		1900-01-01 02:35:00	2020-08-18	4.29367	WS
		1900-01-01 02:40:00	2020-08-18	5.00825	WS
		1900-01-01 02:45:00	2020-08-18	5.00825	WS
		1900-01-01 02:50:00	2020-08-18	4.29367	WS
		1900-01-01 02:51:00	2020-08-18	4.29367	WS
		1900-01-01 02:55:00	2020-08-18	4.29367	WS
		1900-01-01 03:00:00	2020-08-18	4.29367	WS
		1900-01-01 03:05:00	2020-08-18	3.57288	WS
		1900-01-01 03:10:00	2020-08-18	3.57288	WS
		1900-01-01 03:15:00	2020-08-18	3.57288	WS
		1900-01-01 03:20:00	2020-08-18	3.57288	WS
		1900-01-01 03:25:00	2020-08-18	2.85831	WS
		1900-01-01 03:30:00	2020-08-18	3.57288	WS
		1900-01-01 03:35:00	2020-08-18	4.29367	WS
		1900-01-01 03:40:00	2020-08-18	4.29367	WS
		1900-01-01 03:45:00	2020-08-18	5.00825	WS
		1900-01-01 03:50:00	2020-08-18	5.72283	WS
		1900-01-01 03:51:00	2020-08-18	6.43741	WS
		1900-01-01 03:55:00	2020-08-18	5.72283	WS
		1900-01-01 04:00:00	2020-08-18	5.00825	WS
		1900-01-01 04:05:00	2020-08-18	5.00825	WS
		1900-01-01 04:10:00	2020-08-18	4.29367	WS
		1900-01-01 04:15:00	2020-08-18	4.29367	WS
		1900-01-01 04:20:00	2020-08-18	4.29367	WS
		1900-01-01 04:25:00	2020-08-18	4.29367	WS
		1900-01-01 04:30:00	2020-08-18	3.57288	WS
		1900-01-01 04:35:00	2020-08-18	3.57288	WS
		1900-01-01 04:40:00	2020-08-18	2.85831	WS
		1900-01-01 04:45:00	2020-08-18	4.29367	WS
		1900-01-01 04:50:00	2020-08-18	4.29367	WS
		1900-01-01 04:51:00	2020-08-18	4.29367	WS
		1900-01-01 04:55:00	2020-08-18	5.00825	WS
		1900-01-01 05:00:00	2020-08-18	5.72283	WS
		1900-01-01 05:05:00	2020-08-18	5.72283	WS
		1900-01-01 05:10:00	2020-08-18	7.15198	WS
		1900-01-01 05:15:00	2020-08-18	6.43741	WS
		1900-01-01 05:20:00	2020-08-18	6.43741	WS
		1900-01-01 05:25:00	2020-08-18	7.15198	WS
		1900-01-01 05:30:00	2020-08-18	6.43741	WS
		1900-01-01 05:35:00	2020-08-18	5.00825	WS
		1900-01-01 05:40:00	2020-08-18	5.72283	WS
		1900-01-01 05:45:00	2020-08-18	5.72283	WS
		1900-01-01 05:51:00	2020-08-18	5.00825	WS
		1900-01-01 05:55:00	2020-08-18	5.00825	WS
		1900-01-01 06:00:00	2020-08-18	5.00825	WS
		1900-01-01 06:05:00	2020-08-18	4.29367	WS
		1900-01-01 06:10:00	2020-08-18	3.57288	WS
		1900-01-01 06:15:00	2020-08-18	3.57288	WS
		1900-01-01 06:20:00	2020-08-18	4.29367	WS
		1900-01-01 06:25:00	2020-08-18	5.00825	WS
		1900-01-01 06:30:00	2020-08-18	4.29367	WS
		1900-01-01 06:35:00	2020-08-18	3.57288	WS
		1900-01-01 06:40:00	2020-08-18	2.14373	WS
		1900-01-01 06:45:00	2020-08-18	3.57288	WS
		1900-01-01 06:50:00	2020-08-18	5.00825	WS
		1900-01-01 06:51:00	2020-08-18	5.72283	WS
		1900-01-01 06:55:00	2020-08-18	5.00825	WS
		1900-01-01 07:00:00	2020-08-18	5.00825	WS
		1900-01-01 07:05:00	2020-08-18	5.72283	WS
		1900-01-01 07:10:00	2020-08-18	5.00825	WS
		1900-01-01 07:15:00	2020-08-18	7.15198	WS
		1900-01-01 07:20:00	2020-08-18	5.00825	WS
		1900-01-01 07:25:00	2020-08-18	4.29367	WS
		1900-01-01 07:30:00	2020-08-18	3.57288	WS
		1900-01-01 07:35:00	2020-08-18	3.57288	WS
		1900-01-01 07:40:00	2020-08-18	3.57288	WS
		1900-01-01 07:45:00	2020-08-18	5.00825	WS
		1900-01-01 07:50:00	2020-08-18	5.00825	WS
		1900-01-01 07:51:00	2020-08-18	5.00825	WS
		1900-01-01 07:55:00	2020-08-18	6.43741	WS
		1900-01-01 08:00:00	2020-08-18	6.43741	WS
		1900-01-01 08:05:00	2020-08-18	8.58114	WS
		1900-01-01 08:10:00	2020-08-18	5.72283	WS
		1900-01-01 08:15:00	2020-08-18	5.00825	WS
		1900-01-01 08:20:00	2020-08-18	5.00825	WS
		1900-01-01 08:25:00	2020-08-18	3.57288	WS
		1900-01-01 08:30:00	2020-08-18	3.57288	WS
		1900-01-01 08:35:00	2020-08-18		WS
		1900-01-01 08:40:00	2020-08-18		WS
		1900-01-01 08:45:00	2020-08-18		WS
		1900-01-01 08:50:00	2020-08-18		WS
		1900-01-01 08:55:00	2020-08-18		WS
		1900-01-01 09:00:00	2020-08-18		WS
		1900-01-01 09:05:00	2020-08-18		WS
		1900-01-01 09:10:00	2020-08-18	5.00825	WS
		1900-01-01 09:15:00	2020-08-18	5.00825	WS
		1900-01-01 09:20:00	2020-08-18	5.72283	WS
[truncated: 819 more rows]

## Sheet: Figure 3
Figure 3
		StreetSurface	Tsfc	Loop	Nbhood	Transect
	Data 1	Reflective Pavement	35.0133	Traverse 1	Garfield	1. Pre-Sunrise
		Reflective Pavement	35.3369	Traverse 1	Garfield	1. Pre-Sunrise
		Reflective Pavement	35.1934	Traverse 1	Garfield	1. Pre-Sunrise
		Asphalt Concrete	36.5214	Traverse 1	Garfield	1. Pre-Sunrise
		Asphalt Concrete	37.5756	Traverse 1	Garfield	1. Pre-Sunrise
		Asphalt Concrete	36.6662	Traverse 1	Garfield	1. Pre-Sunrise
		Asphalt Concrete	36.2597	Traverse 1	Garfield	1. Pre-Sunrise
		Asphalt Concrete	37.9417	Traverse 1	Garfield	1. Pre-Sunrise
		Asphalt Concrete	37.0027	Traverse 1	Garfield	1. Pre-Sunrise
		Asphalt Concrete	36.7711	Traverse 1	Garfield	1. Pre-Sunrise
		Asphalt Concrete	36.7172	Traverse 1	Garfield	1. Pre-Sunrise
		Reflective Pavement	34.4861	Traverse 1	Garfield	1. Pre-Sunrise
		Reflective Pavement	34.3831	Traverse 1	Garfield	1. Pre-Sunrise
		Asphalt Concrete	36.432	Traverse 1	Garfield	1. Pre-Sunrise
		Reflective Pavement	35.6619	Traverse 1	Garfield	1. Pre-Sunrise
		Reflective Pavement	35.7157	Traverse 1	Garfield	1. Pre-Sunrise
		Asphalt Concrete	37.7228	Traverse 1	Garfield	1. Pre-Sunrise
		Asphalt Concrete	36.6344	Traverse 1	Garfield	1. Pre-Sunrise
		Asphalt Concrete	36.4881	Traverse 1	Garfield	1. Pre-Sunrise
		Asphalt Concrete	36.2091	Traverse 1	Garfield	1. Pre-Sunrise
		Asphalt Concrete	35.8125	Traverse 1	Garfield	1. Pre-Sunrise
		Asphalt Concrete	36.0096	Traverse 1	Garfield	1. Pre-Sunrise
		Asphalt Concrete	37.0497	Traverse 1	Garfield	1. Pre-Sunrise
		Asphalt Concrete	36.6282	Traverse 1	Garfield	1. Pre-Sunrise
		Asphalt Concrete	36.3265	Traverse 1	Garfield	1. Pre-Sunrise
		Asphalt Concrete	36.207	Traverse 1	Garfield	1. Pre-Sunrise
		Asphalt Concrete	36.8623	Traverse 1	Garfield	1. Pre-Sunrise
		Asphalt Concrete	36.7585	Traverse 1	Garfield	1. Pre-Sunrise
		Asphalt Concrete	36.165	Traverse 1	Garfield	1. Pre-Sunrise
		Asphalt Concrete	36.8093	Traverse 1	Garfield	1. Pre-Sunrise
		Asphalt Concrete	37.1477	Traverse 1	Garfield	1. Pre-Sunrise
		Asphalt Concrete	36.8281	Traverse 1	Garfield	1. Pre-Sunrise
		Asphalt Concrete	36.7148	Traverse 1	Garfield	1. Pre-Sunrise
		Asphalt Concrete	37.5454	Traverse 1	Garfield	1. Pre-Sunrise
		Asphalt Concrete	36.6315	Traverse 1	Garfield	1. Pre-Sunrise
		Reflective Pavement	34.9129	Traverse 1	Garfield	1. Pre-Sunrise
		Reflective Pavement	36.1123	Traverse 1	Garfield	1. Pre-Sunrise
		Reflective Pavement	35.5459	Traverse 1	Garfield	1. Pre-Sunrise
		Reflective Pavement	35.5116	Traverse 1	Garfield	1. Pre-Sunrise
		Reflective Pavement	35.9744	Traverse 1	Garfield	1. Pre-Sunrise
		Reflective Pavement	35.4169	Traverse 1	Garfield	1. Pre-Sunrise
		Reflective Pavement	35.6989	Traverse 1	Garfield	1. Pre-Sunrise
		Reflective Pavement	36.3956	Traverse 1	Garfield	1. Pre-Sunrise
		Asphalt Concrete	36.8081	Traverse 1	Garfield	1. Pre-Sunrise
		Asphalt Concrete	36.53	Traverse 1	Garfield	1. Pre-Sunrise
		Asphalt Concrete	36.6938	Traverse 1	Garfield	1. Pre-Sunrise
		Asphalt Concrete	36.9262	Traverse 1	Garfield	1. Pre-Sunrise
		Asphalt Concrete	37.5743	Traverse 1	Garfield	1. Pre-Sunrise
		Asphalt Concrete	37.4229	Traverse 1	Garfield	1. Pre-Sunrise
		Asphalt Concrete	35.2719	Traverse 1	Garfield	1. Pre-Sunrise
		Asphalt Concrete	37.2523	Traverse 1	Garfield	1. Pre-Sunrise
		Reflective Pavement	35.9177	Traverse 1	Garfield	1. Pre-Sunrise
		Reflective Pavement	34.8219	Traverse 1	Garfield	1. Pre-Sunrise
		Reflective Pavement	35.3409	Traverse 1	Garfield	1. Pre-Sunrise
		Reflective Pavement	35.252	Traverse 1	Garfield	1. Pre-Sunrise
		Reflective Pavement	35.4318	Traverse 1	Garfield	1. Pre-Sunrise
		Reflective Pavement	35.4167	Traverse 1	Garfield	1. Pre-Sunrise
		Reflective Pavement	35.2725	Traverse 1	Garfield	1. Pre-Sunrise
		Asphalt Concrete	36.1107	Traverse 1	Garfield	1. Pre-Sunrise
		Reflective Pavement	35.019	Traverse 1	Garfield	1. Pre-Sunrise
		Reflective Pavement	34.5282	Traverse 1	Garfield	1. Pre-Sunrise
		Reflective Pavement	34.9692	Traverse 1	Garfield	1. Pre-Sunrise
		Reflective Pavement	34.7032	Traverse 1	Garfield	1. Pre-Sunrise
		Reflective Pavement	36.0096	Traverse 1	Garfield	1. Pre-Sunrise
		Reflective Pavement	35.2212	Traverse 1	Garfield	1. Pre-Sunrise
		Reflective Pavement	34.5113	Traverse 1	Garfield	1. Pre-Sunrise
		Reflective Pavement	35.4649	Traverse 1	Garfield	1. Pre-Sunrise
		Asphalt Concrete	36.7271	Traverse 1	Garfield	1. Pre-Sunrise
		Asphalt Concrete	36.9583	Traverse 1	Garfield	1. Pre-Sunrise
		Asphalt Concrete	37.5044	Traverse 1	Garfield	1. Pre-Sunrise
		Asphalt Concrete	36.6936	Traverse 1	Garfield	1. Pre-Sunrise
		Asphalt Concrete	36.5563	Traverse 1	Garfield	1. Pre-Sunrise
		Asphalt Concrete	36.308	Traverse 1	Garfield	1. Pre-Sunrise
		Asphalt Concrete	37.0806	Traverse 1	Garfield	1. Pre-Sunrise
		Asphalt Concrete	36.0301	Traverse 1	Garfield	1. Pre-Sunrise
		Asphalt Concrete	36.747	Traverse 1	Garfield	1. Pre-Sunrise
		Asphalt Concrete	36.2586	Traverse 1	Garfield	1. Pre-Sunrise
		Asphalt Concrete	35.4932	Traverse 1	Garfield	1. Pre-Sunrise
		Asphalt Concrete	36.7539	Traverse 1	Garfield	1. Pre-Sunrise
		Asphalt Concrete	36.8719	Traverse 1	Garfield	1. Pre-Sunrise
		Asphalt Concrete	37.1384	Traverse 1	Garfield	1. Pre-Sunrise
		Asphalt Concrete	36.7483	Traverse 1	Garfield	1. Pre-Sunrise
		Asphalt Concrete	37.5212	Traverse 1	Garfield	1. Pre-Sunrise
		Asphalt Concrete	37.7069	Traverse 1	Garfield	1. Pre-Sunrise
		Asphalt Concrete	37.1248	Traverse 1	Garfield	1. Pre-Sunrise
		Asphalt Concrete	37.1648	Traverse 1	Garfield	1. Pre-Sunrise
		Reflective Pavement	35.268	Traverse 1	Garfield	1. Pre-Sunrise
		Reflective Pavement	34.6873	Traverse 1	Garfield	1. Pre-Sunrise
		Reflective Pavement	35.4004	Traverse 1	Garfield	1. Pre-Sunrise
		Asphalt Concrete	36.2135	Traverse 1	Garfield	1. Pre-Sunrise
		Asphalt Concrete	37.0336	Traverse 1	Garfield	1. Pre-Sunrise
		Asphalt Concrete	36.2673	Traverse 1	Garfield	1. Pre-Sunrise
		Reflective Pavement	35.266	Traverse 1	Garfield	1. Pre-Sunrise
		Reflective Pavement	35.035	Traverse 1	Garfield	1. Pre-Sunrise
		Reflective Pavement	34.8464	Traverse 1	Garfield	1. Pre-Sunrise
		Reflective Pavement	34.9617	Traverse 1	Garfield	1. Pre-Sunrise
		Reflective Pavement	34.8115	Traverse 1	Garfield	1. Pre-Sunrise
		Asphalt Concrete	36.9453	Traverse 1	Garfield	1. Pre-Sunrise
		Reflective Pavement	34.9228	Traverse 1	Garfield	1. Pre-Sunrise
		Reflective Pavement	34.5972	Traverse 1	Garfield	1. Pre-Sunrise
		Asphalt Concrete	37.0809	Traverse 1	Garfield	1. Pre-Sunrise
		Asphalt Concrete	34.114	Traverse 2	Garfield	1. Pre-Sunrise
		Asphalt Concrete	35.7881	Traverse 2	Garfield	1. Pre-Sunrise
		Reflective Pavement	35.4808	Traverse 2	Garfield	1. Pre-Sunrise
		Reflective Pavement	35.7217	Traverse 2	Garfield	1. Pre-Sunrise
		Asphalt Concrete	36.8741	Traverse 2	Garfield	1. Pre-Sunrise
		Asphalt Concrete	36.5459	Traverse 2	Garfield	1. Pre-Sunrise
		Asphalt Concrete	36.3402	Traverse 2	Garfield	1. Pre-Sunrise
		Asphalt Concrete	37.422	Traverse 2	Garfield	1. Pre-Sunrise
		Asphalt Concrete	37.4788	Traverse 2	Garfield	1. Pre-Sunrise
		Asphalt Concrete	36.5574	Traverse 2	Garfield	1. Pre-Sunrise
		Asphalt Concrete	35.859	Traverse 2	Garfield	1. Pre-Sunrise
		Reflective Pavement	34.7487	Traverse 2	Garfield	1. Pre-Sunrise
		Reflective Pavement	34.5328	Traverse 2	Garfield	1. Pre-Sunrise
		Asphalt Concrete	36.7085	Traverse 2	Garfield	1. Pre-Sunrise
		Reflective Pavement	35.1383	Traverse 2	Garfield	1. Pre-Sunrise
		Reflective Pavement	34.6151	Traverse 2	Garfield	1. Pre-Sunrise
		Asphalt Concrete	36.9366	Traverse 2	Garfield	1. Pre-Sunrise
		Asphalt Concrete	36.3378	Traverse 2	Garfield	1. Pre-Sunrise
		Asphalt Concrete	36.4174	Traverse 2	Garfield	1. Pre-Sunrise
		Asphalt Concrete	36.7154	Traverse 2	Garfield	1. Pre-Sunrise
		Asphalt Concrete	36.0393	Traverse 2	Garfield	1. Pre-Sunrise
		Asphalt Concrete	35.191	Traverse 2	Garfield	1. Pre-Sunrise
		Asphalt Concrete	35.8824	Traverse 2	Garfield	1. Pre-Sunrise
		Asphalt Concrete	35.9932	Traverse 2	Garfield	1. Pre-Sunrise
		Asphalt Concrete	36.7577	Traverse 2	Garfield	1. Pre-Sunrise
		Asphalt Concrete	36.5528	Traverse 2	Garfield	1. Pre-Sunrise
		Asphalt Concrete	36.0528	Traverse 2	Garfield	1. Pre-Sunrise
		Asphalt Concrete	35.6279	Traverse 2	Garfield	1. Pre-Sunrise
		Asphalt Concrete	36.6188	Traverse 2	Garfield	1. Pre-Sunrise
		Asphalt Concrete	36.8004	Traverse 2	Garfield	1. Pre-Sunrise
		Asphalt Concrete	35.6647	Traverse 2	Garfield	1. Pre-Sunrise
		Asphalt Concrete	37.1613	Traverse 2	Garfield	1. Pre-Sunrise
		Asphalt Concrete	37.9664	Traverse 2	Garfield	1. Pre-Sunrise
		Asphalt Concrete	36.6631	Traverse 2	Garfield	1. Pre-Sunrise
		Asphalt Concrete	36.5197	Traverse 2	Garfield	1. Pre-Sunrise
		Asphalt Concrete	37.0266	Traverse 2	Garfield	1. Pre-Sunrise
		Asphalt Concrete	35.5675	Traverse 2	Garfield	1. Pre-Sunrise
		Asphalt Concrete	34.288	Traverse 2	Garfield	1. Pre-Sunrise
		Reflective Pavement	35.334	Traverse 2	Garfield	1. Pre-Sunrise
		Asphalt Concrete	35.8734	Traverse 2	Garfield	1. Pre-Sunrise
		Asphalt Concrete	36.969	Traverse 2	Garfield	1. Pre-Sunrise
		Asphalt Concrete	37.015	Traverse 2	Garfield	1. Pre-Sunrise
		Asphalt Concrete	36.4593	Traverse 2	Garfield	1. Pre-Sunrise
		Reflective Pavement	35.3196	Traverse 2	Garfield	1. Pre-Sunrise
		Reflective Pavement	34.9087	Traverse 2	Garfield	1. Pre-Sunrise
		Reflective Pavement	34.9439	Traverse 2	Garfield	1. Pre-Sunrise
		Reflective Pavement	35.0615	Traverse 2	Garfield	1. Pre-Sunrise
		Reflective Pavement	34.8524	Traverse 2	Garfield	1. Pre-Sunrise
		Asphalt Concrete	35.6976	Traverse 2	Garfield	1. Pre-Sunrise
		Reflective Pavement	34.9982	Traverse 2	Garfield	1. Pre-Sunrise
		Reflective Pavement	35.394	Traverse 2	Garfield	1. Pre-Sunrise
		Reflective Pavement	34.5435	Traverse 2	Garfield	1. Pre-Sunrise
		Reflective Pavement	35.4809	Traverse 2	Garfield	1. Pre-Sunrise
		Reflective Pavement	36.0891	Traverse 2	Garfield	1. Pre-Sunrise
		Reflective Pavement	35.5162	Traverse 2	Garfield	1. Pre-Sunrise
		Reflective Pavement	36.1456	Traverse 2	Garfield	1. Pre-Sunrise
		Reflective Pavement	34.7163	Traverse 2	Garfield	1. Pre-Sunrise
		Reflective Pavement	34.8627	Traverse 2	Garfield	1. Pre-Sunrise
		Asphalt Concrete	35.7522	Traverse 2	Garfield	1. Pre-Sunrise
		Asphalt Concrete	36.5518	Traverse 2	Garfield	1. Pre-Sunrise
		Asphalt Concrete	36.685	Traverse 2	Garfield	1. Pre-Sunrise
		Asphalt Concrete	37.0241	Traverse 2	Garfield	1. Pre-Sunrise
		Asphalt Concrete	36.6488	Traverse 2	Garfield	1. Pre-Sunrise
		Asphalt Concrete	37.3173	Traverse 2	Garfield	1. Pre-Sunrise
		Asphalt Concrete	36.2324	Traverse 2	Garfield	1. Pre-Sunrise
		Reflective Pavement	35.1534	Traverse 2	Garfield	1. Pre-Sunrise
		Reflective Pavement	35.8648	Traverse 2	Garfield	1. Pre-Sunrise
		Reflective Pavement	34.3629	Traverse 2	Garfield	1. Pre-Sunrise
		Reflective Pavement	35.8971	Traverse 2	Garfield	1. Pre-Sunrise
		Reflective Pavement	35.2842	Traverse 2	Garfield	1. Pre-Sunrise
		Reflective Pavement	35.3021	Traverse 2	Garfield	1. Pre-Sunrise
		Reflective Pavement	34.7697	Traverse 2	Garfield	1. Pre-Sunrise
		Reflective Pavement	35.4439	Traverse 2	Garfield	1. Pre-Sunrise
		Asphalt Concrete	36.366	Traverse 2	Garfield	1. Pre-Sunrise
		Reflective Pavement	34.3506	Traverse 2	Garfield	1. Pre-Sunrise
		Reflective Pavement	34.5454	Traverse 2	Garfield	1. Pre-Sunrise
		Reflective Pavement	34.5893	Traverse 2	Garfield	1. Pre-Sunrise
		Reflective Pavement	34.3469	Traverse 2	Garfield	1. Pre-Sunrise
		Reflective Pavement	35.5963	Traverse 2	Garfield	1. Pre-Sunrise
		Reflective Pavement	34.9201	Traverse 2	Garfield	1. Pre-Sunrise
		Reflective Pavement	34.5956	Traverse 2	Garfield	1. Pre-Sunrise
		Reflective Pavement	34.6995	Traverse 2	Garfield	1. Pre-Sunrise
		Asphalt Concrete	36.4211	Traverse 2	Garfield	1. Pre-Sunrise
		Asphalt Concrete	36.2242	Traverse 2	Garfield	1. Pre-Sunrise
		Asphalt Concrete	36.1506	Traverse 2	Garfield	1. Pre-Sunrise
		Asphalt Concrete	37.8284	Traverse 2	Garfield	1. Pre-Sunrise
		Asphalt Concrete	36.1094	Traverse 2	Garfield	1. Pre-Sunrise
		Asphalt Concrete	36.6663	Traverse 2	Garfield	1. Pre-Sunrise
		Asphalt Concrete	36.5795	Traverse 2	Garfield	1. Pre-Sunrise
		Asphalt Concrete	36.9102	Traverse 2	Garfield	1. Pre-Sunrise
		Asphalt Concrete	36.356	Traverse 2	Garfield	1. Pre-Sunrise
		Asphalt Concrete	36.2668	Traverse 2	Garfield	1. Pre-Sunrise
		Asphalt Concrete	35.5418	Traverse 2	Garfield	1. Pre-Sunrise
		Asphalt Concrete	36.2375	Traverse 2	Garfield	1. Pre-Sunrise
		Asphalt Concrete	36.3397	Traverse 2	Garfield	1. Pre-Sunrise
		Asphalt Concrete	35.8462	Traverse 2	Garfield	1. Pre-Sunrise
		Asphalt Concrete	36.4513	Traverse 2	Garfield	1. Pre-Sunrise
		Asphalt Concrete	37.2475	Traverse 2	Garfield	1. Pre-Sunrise
		Asphalt Concrete	37.6723	Traverse 2	Garfield	1. Pre-Sunrise
		Asphalt Concrete	36.6776	Traverse 2	Garfield	1. Pre-Sunrise
		Asphalt Concrete	36.9002	Traverse 2	Garfield	1. Pre-Sunrise
		Reflective Pavement	34.6	Traverse 2	Garfield	1. Pre-Sunrise
		Reflective Pavement	34.467	Traverse 2	Garfield	1. Pre-Sunrise
		Reflective Pavement	35.133	Traverse 2	Garfield	1. Pre-Sunrise
		Asphalt Concrete	36.2138	Traverse 2	Garfield	1. Pre-Sunrise
		Asphalt Concrete	36.3283	Traverse 2	Garfield	1. Pre-Sunrise
		Asphalt Concrete	36.5618	Traverse 2	Garfield	1. Pre-Sunrise
		Reflective Pavement	34.959	Traverse 2	Garfield	1. Pre-Sunrise
		Reflective Pavement	35.1315	Traverse 2	Garfield	1. Pre-Sunrise
		Reflective Pavement	34.8274	Traverse 2	Garfield	1. Pre-Sunrise
		Reflective Pavement	36.0111	Traverse 2	Garfield	1. Pre-Sunrise
		Reflective Pavement	34.4018	Traverse 2	Garfield	1. Pre-Sunrise
		Reflective Pavement	34.9733	Traverse 2	Garfield	1. Pre-Sunrise
		Asphalt Concrete	36.5462	Traverse 2	Garfield	1. Pre-Sunrise
		Reflective Pavement	34.5895	Traverse 2	Garfield	1. Pre-Sunrise
		Reflective Pavement	34.2037	Traverse 2	Garfield	1. Pre-Sunrise
		Reflective Pavement	49.1167	Traverse 1	Garfield	2. Noon
		Asphalt Concrete	48.516	Traverse 1	Garfield	2. Noon
		Asphalt Concrete	47.817	Traverse 1	Garfield	2. Noon
		Asphalt Concrete	47.0606	Traverse 1	Garfield	2. Noon
		Asphalt Concrete	47.1025	Traverse 1	Garfield	2. Noon
		Asphalt Concrete	47.1839	Traverse 1	Garfield	2. Noon
		Asphalt Concrete	47.6494	Traverse 1	Garfield	2. Noon
		Asphalt Concrete	46.7964	Traverse 1	Garfield	2. Noon
		Asphalt Concrete	47.538	Traverse 1	Garfield	2. Noon
		Reflective Pavement	46.3006	Traverse 1	Garfield	2. Noon
		Reflective Pavement	46.8047	Traverse 1	Garfield	2. Noon
		Asphalt Concrete	47.0525	Traverse 1	Garfield	2. Noon
		Reflective Pavement	46.9338	Traverse 1	Garfield	2. Noon
		Reflective Pavement	46.6253	Traverse 1	Garfield	2. Noon
		Reflective Pavement	46.5215	Traverse 1	Garfield	2. Noon
		Asphalt Concrete	46.5378	Traverse 1	Garfield	2. Noon
		Asphalt Concrete	47.2464	Traverse 1	Garfield	2. Noon
		Asphalt Concrete	48.0102	Traverse 1	Garfield	2. Noon
		Reflective Pavement	46.7906	Traverse 1	Garfield	2. Noon
		Reflective Pavement	46.5524	Traverse 1	Garfield	2. Noon
		Reflective Pavement	46.3895	Traverse 1	Garfield	2. Noon
		Asphalt Concrete	48.0315	Traverse 2	Garfield	2. Noon
		Asphalt Concrete	47.2608	Traverse 2	Garfield	2. Noon
		Asphalt Concrete	46.4403	Traverse 2	Garfield	2. Noon
		Asphalt Concrete	46.706	Traverse 2	Garfield	2. Noon
		Asphalt Concrete	46.7754	Traverse 2	Garfield	2. Noon
		Asphalt Concrete	46.6949	Traverse 2	Garfield	2. Noon
		Asphalt Concrete	49.6286	Traverse 2	Garfield	2. Noon
		Asphalt Concrete	48.2863	Traverse 2	Garfield	2. Noon
		Asphalt Concrete	48.3094	Traverse 2	Garfield	2. Noon
		Asphalt Concrete	47.9463	Traverse 2	Garfield	2. Noon
		Asphalt Concrete	47.6029	Traverse 2	Garfield	2. Noon
		Reflective Pavement	47.7597	Traverse 2	Garfield	2. Noon
		Asphalt Concrete	47.8725	Traverse 2	Garfield	2. Noon
		Reflective Pavement	47.3762	Traverse 2	Garfield	2. Noon
		Reflective Pavement	46.2063	Traverse 2	Garfield	2. Noon
		Reflective Pavement	47.1962	Traverse 2	Garfield	2. Noon
		Asphalt Concrete	47.1768	Traverse 2	Garfield	2. Noon
		Asphalt Concrete	47.4569	Traverse 2	Garfield	2. Noon
		Reflective Pavement	47.3527	Traverse 2	Garfield	2. Noon
		Reflective Pavement	47.2522	Traverse 2	Garfield	2. Noon
		Reflective Pavement	47.9201	Traverse 2	Garfield	2. Noon
		Reflective Pavement	47.6961	Traverse 2	Garfield	2. Noon
		Reflective Pavement	47.8356	Traverse 2	Garfield	2. Noon
		Asphalt Concrete	47.8992	Traverse 2	Garfield	2. Noon
		Asphalt Concrete	47.4291	Traverse 2	Garfield	2. Noon
		Asphalt Concrete	48.5983	Traverse 2	Garfield	2. Noon
		Asphalt Concrete	48.4162	Traverse 2	Garfield	2. Noon
		Asphalt Concrete	48.11	Traverse 2	Garfield	2. Noon
		Reflective Pavement	47.4771	Traverse 2	Garfield	2. Noon
		Asphalt Concrete	47.518	Traverse 2	Garfield	2. Noon
		Reflective Pavement	48.0461	Traverse 2	Garfield	2. Noon
		Reflective Pavement	47.4769	Traverse 2	Garfield	2. Noon
		Reflective Pavement	47.4859	Traverse 2	Garfield	2. Noon
		Reflective Pavement	63.9141	Traverse 1	Garfield	3. Afternoon
		Reflective Pavement	61.9578	Traverse 1	Garfield	3. Afternoon
		Asphalt Concrete	69.1735	Traverse 1	Garfield	3. Afternoon
		Asphalt Concrete	64.8886	Traverse 1	Garfield	3. Afternoon
		Asphalt Concrete	68.6162	Traverse 1	Garfield	3. Afternoon
		Reflective Pavement	61.4197	Traverse 1	Garfield	3. Afternoon
		Asphalt Concrete	67.3204	Traverse 1	Garfield	3. Afternoon
		Reflective Pavement	61.2814	Traverse 1	Garfield	3. Afternoon
		Asphalt Concrete	66.5261	Traverse 1	Garfield	3. Afternoon
		Asphalt Concrete	67.6758	Traverse 1	Garfield	3. Afternoon
		Asphalt Concrete	68.0604	Traverse 1	Garfield	3. Afternoon
		Asphalt Concrete	64.7834	Traverse 1	Garfield	3. Afternoon
		Asphalt Concrete	65.8958	Traverse 1	Garfield	3. Afternoon
		Asphalt Concrete	63.9914	Traverse 1	Garfield	3. Afternoon
		Asphalt Concrete	65.1476	Traverse 1	Garfield	3. Afternoon
		Asphalt Concrete	65.0976	Traverse 1	Garfield	3. Afternoon
		Asphalt Concrete	67.3963	Traverse 1	Garfield	3. Afternoon
		Asphalt Concrete	66.3569	Traverse 1	Garfield	3. Afternoon
		Asphalt Concrete	63.5137	Traverse 1	Garfield	3. Afternoon
		Asphalt Concrete	62.2652	Traverse 1	Garfield	3. Afternoon
		Reflective Pavement	62.6721	Traverse 1	Garfield	3. Afternoon
		Reflective Pavement	60.3829	Traverse 1	Garfield	3. Afternoon
		Asphalt Concrete	66.5098	Traverse 1	Garfield	3. Afternoon
		Asphalt Concrete	61.4745	Traverse 1	Garfield	3. Afternoon
		Reflective Pavement	61.4563	Traverse 1	Garfield	3. Afternoon
		Reflective Pavement	61.7491	Traverse 1	Garfield	3. Afternoon
		Reflective Pavement	61.0925	Traverse 1	Garfield	3. Afternoon
		Reflective Pavement	60.8562	Traverse 1	Garfield	3. Afternoon
		Reflective Pavement	60.1546	Traverse 1	Garfield	3. Afternoon
		Asphalt Concrete	67.9956	Traverse 1	Garfield	3. Afternoon
		Asphalt Concrete	67.1048	Traverse 1	Garfield	3. Afternoon
		Asphalt Concrete	68.1187	Traverse 1	Garfield	3. Afternoon
		Asphalt Concrete	70.0427	Traverse 1	Garfield	3. Afternoon
		Asphalt Concrete	67.6412	Traverse 1	Garfield	3. Afternoon
		Reflective Pavement	61.7722	Traverse 1	Garfield	3. Afternoon
		Reflective Pavement	61.4569	Traverse 1	Garfield	3. Afternoon
		Reflective Pavement	61.9772	Traverse 1	Garfield	3. Afternoon
		Reflective Pavement	62.1966	Traverse 1	Garfield	3. Afternoon
		Reflective Pavement	65.2061	Traverse 1	Garfield	3. Afternoon
		Reflective Pavement	62.6078	Traverse 1	Garfield	3. Afternoon
		Reflective Pavement	63.1713	Traverse 1	Garfield	3. Afternoon
		Reflective Pavement	63.2438	Traverse 1	Garfield	3. Afternoon
		Reflective Pavement	62.0813	Traverse 1	Garfield	3. Afternoon
		Asphalt Concrete	68.6159	Traverse 1	Garfield	3. Afternoon
		Asphalt Concrete	68.4421	Traverse 1	Garfield	3. Afternoon
		Asphalt Concrete	69.3983	Traverse 1	Garfield	3. Afternoon
		Asphalt Concrete	68.3015	Traverse 1	Garfield	3. Afternoon
		Asphalt Concrete	64.6771	Traverse 1	Garfield	3. Afternoon
		Asphalt Concrete	66.4468	Traverse 1	Garfield	3. Afternoon
		Asphalt Concrete	65.6637	Traverse 1	Garfield	3. Afternoon
		Asphalt Concrete	66.399	Traverse 1	Garfield	3. Afternoon
		Asphalt Concrete	65.9834	Traverse 1	Garfield	3. Afternoon
		Asphalt Concrete	67.5446	Traverse 1	Garfield	3. Afternoon
		Reflective Pavement	61.7741	Traverse 1	Garfield	3. Afternoon
		Reflective Pavement	62.109	Traverse 1	Garfield	3. Afternoon
		Asphalt Concrete	63.1095	Traverse 1	Garfield	3. Afternoon
		Asphalt Concrete	64.9213	Traverse 1	Garfield	3. Afternoon
		Reflective Pavement	61.3511	Traverse 1	Garfield	3. Afternoon
		Reflective Pavement	62.4487	Traverse 1	Garfield	3. Afternoon
		Reflective Pavement	61.6887	Traverse 1	Garfield	3. Afternoon
		Reflective Pavement	61.0529	Traverse 1	Garfield	3. Afternoon
		Reflective Pavement	62.2314	Traverse 1	Garfield	3. Afternoon
		Reflective Pavement	62.9917	Traverse 1	Garfield	3. Afternoon
		Reflective Pavement	63.3625	Traverse 2	Garfield	3. Afternoon
		Reflective Pavement	62.0346	Traverse 2	Garfield	3. Afternoon
		Asphalt Concrete	67.7131	Traverse 2	Garfield	3. Afternoon
		Asphalt Concrete	67.6172	Traverse 2	Garfield	3. Afternoon
		Asphalt Concrete	65.5514	Traverse 2	Garfield	3. Afternoon
		Asphalt Concrete	65.6275	Traverse 2	Garfield	3. Afternoon
		Asphalt Concrete	68.322	Traverse 2	Garfield	3. Afternoon
		Reflective Pavement	61.3399	Traverse 2	Garfield	3. Afternoon
		Reflective Pavement	60.8912	Traverse 2	Garfield	3. Afternoon
		Asphalt Concrete	68.8294	Traverse 2	Garfield	3. Afternoon
		Reflective Pavement	60.1936	Traverse 2	Garfield	3. Afternoon
		Asphalt Concrete	64.6231	Traverse 2	Garfield	3. Afternoon
		Asphalt Concrete	65.8047	Traverse 2	Garfield	3. Afternoon
		Asphalt Concrete	66.3264	Traverse 2	Garfield	3. Afternoon
		Asphalt Concrete	66.5075	Traverse 2	Garfield	3. Afternoon
		Asphalt Concrete	66.6697	Traverse 2	Garfield	3. Afternoon
		Asphalt Concrete	66.1253	Traverse 2	Garfield	3. Afternoon
		Asphalt Concrete	64.9945	Traverse 2	Garfield	3. Afternoon
		Asphalt Concrete	67.1556	Traverse 2	Garfield	3. Afternoon
		Asphalt Concrete	63.2484	Traverse 2	Garfield	3. Afternoon
		Asphalt Concrete	63.9771	Traverse 2	Garfield	3. Afternoon
		Asphalt Concrete	63.6424	Traverse 2	Garfield	3. Afternoon
		Asphalt Concrete	66.7953	Traverse 2	Garfield	3. Afternoon
		Asphalt Concrete	65.1355	Traverse 2	Garfield	3. Afternoon
		Asphalt Concrete	64.4605	Traverse 2	Garfield	3. Afternoon
		Asphalt Concrete	61.8357	Traverse 2	Garfield	3. Afternoon
		Asphalt Concrete	63.1278	Traverse 2	Garfield	3. Afternoon
		Reflective Pavement	60.078	Traverse 2	Garfield	3. Afternoon
		Reflective Pavement	59.9374	Traverse 2	Garfield	3. Afternoon
		Reflective Pavement	59.9832	Traverse 2	Garfield	3. Afternoon
		Asphalt Concrete	66.1467	Traverse 2	Garfield	3. Afternoon
		Asphalt Concrete	65.3168	Traverse 2	Garfield	3. Afternoon
		Asphalt Concrete	66.9914	Traverse 2	Garfield	3. Afternoon
		Reflective Pavement	60.5463	Traverse 2	Garfield	3. Afternoon
		Reflective Pavement	60.9736	Traverse 2	Garfield	3. Afternoon
		Reflective Pavement	58.9491	Traverse 2	Garfield	3. Afternoon
		Reflective Pavement	59.7846	Traverse 2	Garfield	3. Afternoon
		Reflective Pavement	60.053	Traverse 2	Garfield	3. Afternoon
		Reflective Pavement	60.4434	Traverse 2	Garfield	3. Afternoon
		Reflective Pavement	61.0781	Traverse 2	Garfield	3. Afternoon
		Asphalt Concrete	68.2707	Traverse 2	Garfield	3. Afternoon
		Asphalt Concrete	65.5814	Traverse 2	Garfield	3. Afternoon
		Asphalt Concrete	64.3352	Traverse 2	Garfield	3. Afternoon
		Asphalt Concrete	64.4076	Traverse 2	Garfield	3. Afternoon
		Asphalt Concrete	57.1309	Traverse 2	Garfield	3. Afternoon
		Asphalt Concrete	68.3438	Traverse 2	Garfield	3. Afternoon
		Asphalt Concrete	68.0849	Traverse 2	Garfield	3. Afternoon
		Reflective Pavement	61.3546	Traverse 2	Garfield	3. Afternoon
		Reflective Pavement	60.7683	Traverse 2	Garfield	3. Afternoon
		Reflective Pavement	60.8741	Traverse 2	Garfield	3. Afternoon
		Reflective Pavement	59.9935	Traverse 2	Garfield	3. Afternoon
		Reflective Pavement	60.2054	Traverse 2	Garfield	3. Afternoon
		Reflective Pavement	57.7669	Traverse 2	Garfield	3. Afternoon
		Reflective Pavement	60.916	Traverse 2	Garfield	3. Afternoon
		Asphalt Concrete	62.8327	Traverse 2	Garfield	3. Afternoon
		Reflective Pavement	61.5171	Traverse 2	Garfield	3. Afternoon
		Reflective Pavement	65.9639	Traverse 2	Garfield	3. Afternoon
		Reflective Pavement	58.931	Traverse 2	Garfield	3. Afternoon
		Reflective Pavement	61.618	Traverse 2	Garfield	3. Afternoon
		Reflective Pavement	61.5004	Traverse 2	Garfield	3. Afternoon
		Reflective Pavement	60.5231	Traverse 2	Garfield	3. Afternoon
		Asphalt Concrete	67.7751	Traverse 2	Garfield	3. Afternoon
		Asphalt Concrete	67.055	Traverse 2	Garfield	3. Afternoon
		Asphalt Concrete	63.31	Traverse 2	Garfield	3. Afternoon
		Asphalt Concrete	68.0414	Traverse 2	Garfield	3. Afternoon
		Asphalt Concrete	65.2073	Traverse 2	Garfield	3. Afternoon
		Asphalt Concrete	66.1988	Traverse 2	Garfield	3. Afternoon
		Asphalt Concrete	66.2933	Traverse 2	Garfield	3. Afternoon
		Asphalt Concrete	66.5405	Traverse 2	Garfield	3. Afternoon
		Asphalt Concrete	64.934	Traverse 2	Garfield	3. Afternoon
		Asphalt Concrete	65.5997	Traverse 2	Garfield	3. Afternoon
		Asphalt Concrete	65.0825	Traverse 2	Garfield	3. Afternoon
		Asphalt Concrete	64.5642	Traverse 2	Garfield	3. Afternoon
		Asphalt Concrete	65.124	Traverse 2	Garfield	3. Afternoon
		Asphalt Concrete	64.7461	Traverse 2	Garfield	3. Afternoon
		Asphalt Concrete	66.7056	Traverse 2	Garfield	3. Afternoon
		Reflective Pavement	61.1967	Traverse 2	Garfield	3. Afternoon
		Reflective Pavement	58.4883	Traverse 2	Garfield	3. Afternoon
		Asphalt Concrete	63.4285	Traverse 2	Garfield	3. Afternoon
		Asphalt Concrete	61.9974	Traverse 2	Garfield	3. Afternoon
		Asphalt Concrete	64.9673	Traverse 2	Garfield	3. Afternoon
		Reflective Pavement	61.7013	Traverse 2	Garfield	3. Afternoon
		Reflective Pavement	60.4539	Traverse 2	Garfield	3. Afternoon
		Reflective Pavement	61.8321	Traverse 2	Garfield	3. Afternoon
		Reflective Pavement	59.586	Traverse 2	Garfield	3. Afternoon
		Reflective Pavement	60.1916	Traverse 2	Garfield	3. Afternoon
		Asphalt Concrete	67.4815	Traverse 2	Garfield	3. Afternoon
		Asphalt Concrete	67.2798	Traverse 2	Garfield	3. Afternoon
		Reflective Pavement	61.6394	Traverse 2	Garfield	3. Afternoon
		Asphalt Concrete	53.9047	Traverse 2	Garfield	3. Afternoon
		Asphalt Concrete	40.7494	Traverse 1	Garfield	4. Post-Sunset
		Reflective Pavement	45.8398	Traverse 1	Garfield	4. Post-Sunset
		Reflective Pavement	44.7519	Traverse 1	Garfield	4. Post-Sunset
		Reflective Pavement	45.4232	Traverse 1	Garfield	4. Post-Sunset
		Asphalt Concrete	48.4236	Traverse 1	Garfield	4. Post-Sunset
		Asphalt Concrete	48.3402	Traverse 1	Garfield	4. Post-Sunset
		Asphalt Concrete	47.1025	Traverse 1	Garfield	4. Post-Sunset
		Asphalt Concrete	47.7861	Traverse 1	Garfield	4. Post-Sunset
		Asphalt Concrete	47.7782	Traverse 1	Garfield	4. Post-Sunset
		Asphalt Concrete	48.9823	Traverse 1	Garfield	4. Post-Sunset
		Asphalt Concrete	47.1817	Traverse 1	Garfield	4. Post-Sunset
		Reflective Pavement	43.4872	Traverse 1	Garfield	4. Post-Sunset
		Reflective Pavement	44.7218	Traverse 1	Garfield	4. Post-Sunset
		Asphalt Concrete	46.5761	Traverse 1	Garfield	4. Post-Sunset
		Reflective Pavement	43.3992	Traverse 1	Garfield	4. Post-Sunset
		Reflective Pavement	43.6171	Traverse 1	Garfield	4. Post-Sunset
		Asphalt Concrete	47.6	Traverse 1	Garfield	4. Post-Sunset
		Asphalt Concrete	46.9793	Traverse 1	Garfield	4. Post-Sunset
		Asphalt Concrete	45.7398	Traverse 1	Garfield	4. Post-Sunset
		Asphalt Concrete	46.0302	Traverse 1	Garfield	4. Post-Sunset
		Asphalt Concrete	46.3826	Traverse 1	Garfield	4. Post-Sunset
		Asphalt Concrete	47.1079	Traverse 1	Garfield	4. Post-Sunset
		Asphalt Concrete	46.7284	Traverse 1	Garfield	4. Post-Sunset
		Asphalt Concrete	47.615	Traverse 1	Garfield	4. Post-Sunset
		Asphalt Concrete	46.9512	Traverse 1	Garfield	4. Post-Sunset
		Asphalt Concrete	46.4503	Traverse 1	Garfield	4. Post-Sunset
		Asphalt Concrete	46.0329	Traverse 1	Garfield	4. Post-Sunset
		Asphalt Concrete	46.4856	Traverse 1	Garfield	4. Post-Sunset
		Asphalt Concrete	45.693	Traverse 1	Garfield	4. Post-Sunset
		Asphalt Concrete	46.9548	Traverse 1	Garfield	4. Post-Sunset
		Asphalt Concrete	48.3936	Traverse 1	Garfield	4. Post-Sunset
		Asphalt Concrete	47.1091	Traverse 1	Garfield	4. Post-Sunset
		Asphalt Concrete	46.8081	Traverse 1	Garfield	4. Post-Sunset
		Asphalt Concrete	46.5388	Traverse 1	Garfield	4. Post-Sunset
		Asphalt Concrete	47.1469	Traverse 1	Garfield	4. Post-Sunset
		Asphalt Concrete	46.4936	Traverse 1	Garfield	4. Post-Sunset
		Asphalt Concrete	47.1078	Traverse 1	Garfield	4. Post-Sunset
		Reflective Pavement	44.0964	Traverse 1	Garfield	4. Post-Sunset
		Reflective Pavement	44.1467	Traverse 1	Garfield	4. Post-Sunset
		Reflective Pavement	44.5668	Traverse 1	Garfield	4. Post-Sunset
		Reflective Pavement	44.129	Traverse 1	Garfield	4. Post-Sunset
		Asphalt Concrete	46.7104	Traverse 1	Garfield	4. Post-Sunset
		Asphalt Concrete	47.0188	Traverse 1	Garfield	4. Post-Sunset
		Asphalt Concrete	45.7177	Traverse 1	Garfield	4. Post-Sunset
		Asphalt Concrete	47.005	Traverse 1	Garfield	4. Post-Sunset
		Reflective Pavement	43.2807	Traverse 1	Garfield	4. Post-Sunset
		Reflective Pavement	44.0832	Traverse 1	Garfield	4. Post-Sunset
		Reflective Pavement	41.804	Traverse 1	Garfield	4. Post-Sunset
		Reflective Pavement	44.2435	Traverse 1	Garfield	4. Post-Sunset
		Reflective Pavement	44.0696	Traverse 1	Garfield	4. Post-Sunset
		Reflective Pavement	43.8259	Traverse 1	Garfield	4. Post-Sunset
		Reflective Pavement	43.1308	Traverse 1	Garfield	4. Post-Sunset
		Reflective Pavement	43.6578	Traverse 1	Garfield	4. Post-Sunset
		Reflective Pavement	44.2979	Traverse 1	Garfield	4. Post-Sunset
		Asphalt Concrete	46.5215	Traverse 1	Garfield	4. Post-Sunset
		Asphalt Concrete	47.9328	Traverse 1	Garfield	4. Post-Sunset
		Asphalt Concrete	47.4852	Traverse 1	Garfield	4. Post-Sunset
		Asphalt Concrete	47.3852	Traverse 1	Garfield	4. Post-Sunset
		Asphalt Concrete	48.6047	Traverse 1	Garfield	4. Post-Sunset
		Asphalt Concrete	45.9279	Traverse 1	Garfield	4. Post-Sunset
		Asphalt Concrete	47.9536	Traverse 1	Garfield	4. Post-Sunset
		Asphalt Concrete	46.8483	Traverse 1	Garfield	4. Post-Sunset
		Reflective Pavement	43.9486	Traverse 1	Garfield	4. Post-Sunset
		Reflective Pavement	44.7942	Traverse 1	Garfield	4. Post-Sunset
		Reflective Pavement	43.7416	Traverse 1	Garfield	4. Post-Sunset
		Reflective Pavement	44.3831	Traverse 1	Garfield	4. Post-Sunset
		Reflective Pavement	43.9269	Traverse 1	Garfield	4. Post-Sunset
		Reflective Pavement	43.3044	Traverse 1	Garfield	4. Post-Sunset
		Reflective Pavement	43.7679	Traverse 1	Garfield	4. Post-Sunset
		Asphalt Concrete	46.494	Traverse 1	Garfield	4. Post-Sunset
		Reflective Pavement	43.6239	Traverse 1	Garfield	4. Post-Sunset
		Reflective Pavement	42.6007	Traverse 1	Garfield	4. Post-Sunset
		Reflective Pavement	44.2634	Traverse 1	Garfield	4. Post-Sunset
		Reflective Pavement	44.3844	Traverse 1	Garfield	4. Post-Sunset
		Reflective Pavement	44.6328	Traverse 1	Garfield	4. Post-Sunset
		Reflective Pavement	43.5469	Traverse 1	Garfield	4. Post-Sunset
		Reflective Pavement	44.069	Traverse 1	Garfield	4. Post-Sunset
		Reflective Pavement	44.0359	Traverse 1	Garfield	4. Post-Sunset
		Asphalt Concrete	47.0508	Traverse 1	Garfield	4. Post-Sunset
		Asphalt Concrete	47.1168	Traverse 1	Garfield	4. Post-Sunset
		Asphalt Concrete	48.1144	Traverse 1	Garfield	4. Post-Sunset
		Asphalt Concrete	46.662	Traverse 1	Garfield	4. Post-Sunset
		Asphalt Concrete	47.0553	Traverse 1	Garfield	4. Post-Sunset
		Asphalt Concrete	47.0124	Traverse 1	Garfield	4. Post-Sunset
		Asphalt Concrete	46.4318	Traverse 1	Garfield	4. Post-Sunset
		Asphalt Concrete	46.168	Traverse 1	Garfield	4. Post-Sunset
		Asphalt Concrete	45.5399	Traverse 1	Garfield	4. Post-Sunset
		Asphalt Concrete	46.3998	Traverse 1	Garfield	4. Post-Sunset
		Asphalt Concrete	45.6703	Traverse 1	Garfield	4. Post-Sunset
		Asphalt Concrete	45.6061	Traverse 1	Garfield	4. Post-Sunset
		Asphalt Concrete	46.0107	Traverse 1	Garfield	4. Post-Sunset
		Asphalt Concrete	46.5738	Traverse 1	Garfield	4. Post-Sunset
		Asphalt Concrete	46.954	Traverse 1	Garfield	4. Post-Sunset
		Asphalt Concrete	46.6352	Traverse 1	Garfield	4. Post-Sunset
		Asphalt Concrete	47.2034	Traverse 1	Garfield	4. Post-Sunset
		Asphalt Concrete	46.4022	Traverse 1	Garfield	4. Post-Sunset
		Asphalt Concrete	47.2112	Traverse 1	Garfield	4. Post-Sunset
		Asphalt Concrete	46.4163	Traverse 1	Garfield	4. Post-Sunset
		Reflective Pavement	45.0503	Traverse 1	Garfield	4. Post-Sunset
		Reflective Pavement	43.4158	Traverse 1	Garfield	4. Post-Sunset
		Asphalt Concrete	45.5685	Traverse 1	Garfield	4. Post-Sunset
		Asphalt Concrete	46.059	Traverse 1	Garfield	4. Post-Sunset
		Asphalt Concrete	46.6826	Traverse 1	Garfield	4. Post-Sunset
		Reflective Pavement	44.0116	Traverse 1	Garfield	4. Post-Sunset
		Reflective Pavement	44.6249	Traverse 1	Garfield	4. Post-Sunset
		Reflective Pavement	43.8622	Traverse 1	Garfield	4. Post-Sunset
		Reflective Pavement	44.5101	Traverse 1	Garfield	4. Post-Sunset
		Reflective Pavement	43.1491	Traverse 1	Garfield	4. Post-Sunset
		Reflective Pavement	43.3023	Traverse 1	Garfield	4. Post-Sunset
		Reflective Pavement	46.9306	Traverse 1	Garfield	4. Post-Sunset
		Reflective Pavement	44.1105	Traverse 1	Garfield	4. Post-Sunset
		Reflective Pavement	46.9717	Traverse 1	Garfield	4. Post-Sunset
		Asphalt Concrete	42.8052	Traverse 1	Garfield	4. Post-Sunset
		Asphalt Concrete	48.1861	Traverse 2	Garfield	4. Post-Sunset
		Reflective Pavement	43.3685	Traverse 2	Garfield	4. Post-Sunset
		Reflective Pavement	43.968	Traverse 2	Garfield	4. Post-Sunset
		Asphalt Concrete	46.4629	Traverse 2	Garfield	4. Post-Sunset
		Asphalt Concrete	44.46	Traverse 2	Garfield	4. Post-Sunset
		Asphalt Concrete	45.6694	Traverse 2	Garfield	4. Post-Sunset
		Asphalt Concrete	45.9859	Traverse 2	Garfield	4. Post-Sunset
		Reflective Pavement	42.2583	Traverse 2	Garfield	4. Post-Sunset
		Reflective Pavement	44.8372	Traverse 2	Garfield	4. Post-Sunset
		Reflective Pavement	43.6484	Traverse 2	Garfield	4. Post-Sunset
		Reflective Pavement	44.2306	Traverse 2	Garfield	4. Post-Sunset
		Asphalt Concrete	45.7976	Traverse 2	Garfield	4. Post-Sunset
		Asphalt Concrete	45.4587	Traverse 2	Garfield	4. Post-Sunset
		Asphalt Concrete	45.7288	Traverse 2	Garfield	4. Post-Sunset
		Asphalt Concrete	46.2515	Traverse 2	Garfield	4. Post-Sunset
		Asphalt Concrete	47.6358	Traverse 2	Garfield	4. Post-Sunset
		Asphalt Concrete	47.4451	Traverse 2	Garfield	4. Post-Sunset
		Asphalt Concrete	45.1311	Traverse 2	Garfield	4. Post-Sunset
		Asphalt Concrete	45.1881	Traverse 2	Garfield	4. Post-Sunset
		Asphalt Concrete	45.8961	Traverse 2	Garfield	4. Post-Sunset
		Asphalt Concrete	45.3868	Traverse 2	Garfield	4. Post-Sunset
		Asphalt Concrete	47.0049	Traverse 2	Garfield	4. Post-Sunset
		Asphalt Concrete	46.2255	Traverse 2	Garfield	4. Post-Sunset
		Asphalt Concrete	46.2969	Traverse 2	Garfield	4. Post-Sunset
		Asphalt Concrete	45.9796	Traverse 2	Garfield	4. Post-Sunset
		Asphalt Concrete	46.2483	Traverse 2	Garfield	4. Post-Sunset
		Asphalt Concrete	46.0141	Traverse 2	Garfield	4. Post-Sunset
		Reflective Pavement	43.3438	Traverse 2	Garfield	4. Post-Sunset
		Reflective Pavement	44.1791	Traverse 2	Garfield	4. Post-Sunset
		Reflective Pavement	44.6185	Traverse 2	Garfield	4. Post-Sunset
		Asphalt Concrete	46.4404	Traverse 2	Garfield	4. Post-Sunset
		Asphalt Concrete	45.2508	Traverse 2	Garfield	4. Post-Sunset
		Reflective Pavement	44.0814	Traverse 2	Garfield	4. Post-Sunset
		Reflective Pavement	43.5367	Traverse 2	Garfield	4. Post-Sunset
		Reflective Pavement	42.3042	Traverse 2	Garfield	4. Post-Sunset
		Reflective Pavement	43.3074	Traverse 2	Garfield	4. Post-Sunset
		Reflective Pavement	43.9152	Traverse 2	Garfield	4. Post-Sunset
		Reflective Pavement	43.5088	Traverse 2	Garfield	4. Post-Sunset
		Asphalt Concrete	47.1787	Traverse 2	Garfield	4. Post-Sunset
		Asphalt Concrete	47.66	Traverse 2	Garfield	4. Post-Sunset
		Asphalt Concrete	47.4761	Traverse 2	Garfield	4. Post-Sunset
		Asphalt Concrete	46.9288	Traverse 2	Garfield	4. Post-Sunset
		Asphalt Concrete	46.6558	Traverse 2	Garfield	4. Post-Sunset
		Reflective Pavement	44.6411	Traverse 2	Garfield	4. Post-Sunset
		Reflective Pavement	43.1202	Traverse 2	Garfield	4. Post-Sunset
		Reflective Pavement	43.5503	Traverse 2	Garfield	4. Post-Sunset
		Reflective Pavement	44.3674	Traverse 2	Garfield	4. Post-Sunset
		Reflective Pavement	43.6762	Traverse 2	Garfield	4. Post-Sunset
		Reflective Pavement	43.0356	Traverse 2	Garfield	4. Post-Sunset
		Reflective Pavement	44.0691	Traverse 2	Garfield	4. Post-Sunset
		Reflective Pavement	43.146	Traverse 2	Garfield	4. Post-Sunset
		Reflective Pavement	43.8092	Traverse 2	Garfield	4. Post-Sunset
		Reflective Pavement	43.3204	Traverse 2	Garfield	4. Post-Sunset
		Reflective Pavement	44.1175	Traverse 2	Garfield	4. Post-Sunset
		Reflective Pavement	44.3434	Traverse 2	Garfield	4. Post-Sunset
		Asphalt Concrete	46.6161	Traverse 2	Garfield	4. Post-Sunset
		Asphalt Concrete	46.7117	Traverse 2	Garfield	4. Post-Sunset
		Asphalt Concrete	46.5727	Traverse 2	Garfield	4. Post-Sunset
		Asphalt Concrete	46.4697	Traverse 2	Garfield	4. Post-Sunset
		Asphalt Concrete	46.3617	Traverse 2	Garfield	4. Post-Sunset
		Asphalt Concrete	45.8706	Traverse 2	Garfield	4. Post-Sunset
		Asphalt Concrete	45.1796	Traverse 2	Garfield	4. Post-Sunset
		Asphalt Concrete	45.4553	Traverse 2	Garfield	4. Post-Sunset
		Asphalt Concrete	45.5102	Traverse 2	Garfield	4. Post-Sunset
		Asphalt Concrete	46.7276	Traverse 2	Garfield	4. Post-Sunset
		Asphalt Concrete	47.0536	Traverse 2	Garfield	4. Post-Sunset
		Asphalt Concrete	46.4504	Traverse 2	Garfield	4. Post-Sunset
		Asphalt Concrete	46.9457	Traverse 2	Garfield	4. Post-Sunset
		Asphalt Concrete	46.6092	Traverse 2	Garfield	4. Post-Sunset
		Reflective Pavement	45.1994	Traverse 2	Garfield	4. Post-Sunset
		Asphalt Concrete	45.1279	Traverse 2	Garfield	4. Post-Sunset
		Asphalt Concrete	45.91	Traverse 2	Garfield	4. Post-Sunset
		Reflective Pavement	43.7054	Traverse 2	Garfield	4. Post-Sunset
		Reflective Pavement	44.0411	Traverse 2	Garfield	4. Post-Sunset
		Reflective Pavement	43.8424	Traverse 2	Garfield	4. Post-Sunset
		Reflective Pavement	42.3782	Traverse 2	Garfield	4. Post-Sunset
		Reflective Pavement	42.8389	Traverse 2	Garfield	4. Post-Sunset
		Asphalt Concrete	46.3297	Traverse 2	Garfield	4. Post-Sunset
		Reflective Pavement	41.9423	Traverse 2	Garfield	4. Post-Sunset
		Asphalt Concrete	33.684	Traverse 1	Maryvale	1. Pre-Sunrise
		Asphalt Concrete	33.6282	Traverse 1	Maryvale	1. Pre-Sunrise
		Asphalt Concrete	34.0277	Traverse 1	Maryvale	1. Pre-Sunrise
		Asphalt Concrete	34.933	Traverse 1	Maryvale	1. Pre-Sunrise
		Asphalt Concrete	34.9808	Traverse 1	Maryvale	1. Pre-Sunrise
		Asphalt Concrete	33.7829	Traverse 1	Maryvale	1. Pre-Sunrise
		Asphalt Concrete	33.7752	Traverse 1	Maryvale	1. Pre-Sunrise
		Asphalt Concrete	33.95	Traverse 1	Maryvale	1. Pre-Sunrise
		Asphalt Concrete	33.8096	Traverse 1	Maryvale	1. Pre-Sunrise
		Asphalt Concrete	32.97	Traverse 1	Maryvale	1. Pre-Sunrise
		Asphalt Concrete	33.9855	Traverse 1	Maryvale	1. Pre-Sunrise
		Asphalt Concrete	33.6137	Traverse 1	Maryvale	1. Pre-Sunrise
		Asphalt Concrete	33.4692	Traverse 1	Maryvale	1. Pre-Sunrise
		Asphalt Concrete	34.1012	Traverse 1	Maryvale	1. Pre-Sunrise
		Asphalt Concrete	35.0685	Traverse 1	Maryvale	1. Pre-Sunrise
		Asphalt Concrete	34.7459	Traverse 1	Maryvale	1. Pre-Sunrise
		Asphalt Concrete	33.7511	Traverse 1	Maryvale	1. Pre-Sunrise
		Asphalt Concrete	34.4534	Traverse 1	Maryvale	1. Pre-Sunrise
		Asphalt Concrete	33.5518	Traverse 1	Maryvale	1. Pre-Sunrise
		Asphalt Concrete	33.2938	Traverse 1	Maryvale	1. Pre-Sunrise
		Asphalt Concrete	34.0194	Traverse 1	Maryvale	1. Pre-Sunrise
		Asphalt Concrete	33.7563	Traverse 1	Maryvale	1. Pre-Sunrise
		Asphalt Concrete	33.9648	Traverse 1	Maryvale	1. Pre-Sunrise
		Asphalt Concrete	35.3698	Traverse 1	Maryvale	1. Pre-Sunrise
		Asphalt Concrete	33.2668	Traverse 1	Maryvale	1. Pre-Sunrise
		Asphalt Concrete	33.4274	Traverse 1	Maryvale	1. Pre-Sunrise
		Asphalt Concrete	32.6129	Traverse 1	Maryvale	1. Pre-Sunrise
		Asphalt Concrete	33.7899	Traverse 1	Maryvale	1. Pre-Sunrise
		Asphalt Concrete	34.1036	Traverse 1	Maryvale	1. Pre-Sunrise
		Asphalt Concrete	33.5771	Traverse 1	Maryvale	1. Pre-Sunrise
		Asphalt Concrete	33.7282	Traverse 1	Maryvale	1. Pre-Sunrise
		Asphalt Concrete	33.9207	Traverse 1	Maryvale	1. Pre-Sunrise
		Asphalt Concrete	33.1393	Traverse 1	Maryvale	1. Pre-Sunrise
		Asphalt Concrete	34.2369	Traverse 1	Maryvale	1. Pre-Sunrise
		Asphalt Concrete	34.2318	Traverse 1	Maryvale	1. Pre-Sunrise
		Asphalt Concrete	33.7271	Traverse 1	Maryvale	1. Pre-Sunrise
		Asphalt Concrete	33.4173	Traverse 1	Maryvale	1. Pre-Sunrise
		Asphalt Concrete	33.7621	Traverse 1	Maryvale	1. Pre-Sunrise
		Asphalt Concrete	33.5531	Traverse 1	Maryvale	1. Pre-Sunrise
		Asphalt Concrete	35.9417	Traverse 1	Maryvale	1. Pre-Sunrise
		Asphalt Concrete	33.035	Traverse 1	Maryvale	1. Pre-Sunrise
		Asphalt Concrete	34.1479	Traverse 1	Maryvale	1. Pre-Sunrise
		Asphalt Concrete	33.9099	Traverse 1	Maryvale	1. Pre-Sunrise
		Asphalt Concrete	34.8672	Traverse 1	Maryvale	1. Pre-Sunrise
		Asphalt Concrete	33.3364	Traverse 1	Maryvale	1. Pre-Sunrise
		Asphalt Concrete	33.4008	Traverse 1	Maryvale	1. Pre-Sunrise
		Asphalt Concrete	33.2378	Traverse 1	Maryvale	1. Pre-Sunrise
		Asphalt Concrete	33.3701	Traverse 1	Maryvale	1. Pre-Sunrise
		Asphalt Concrete	34.3109	Traverse 1	Maryvale	1. Pre-Sunrise
		Asphalt Concrete	34.5072	Traverse 1	Maryvale	1. Pre-Sunrise
		Asphalt Concrete	34.0289	Traverse 1	Maryvale	1. Pre-Sunrise
		Asphalt Concrete	34.9324	Traverse 1	Maryvale	1. Pre-Sunrise
		Asphalt Concrete	34.4046	Traverse 1	Maryvale	1. Pre-Sunrise
		Asphalt Concrete	34.9112	Traverse 1	Maryvale	1. Pre-Sunrise
		Asphalt Concrete	33.8079	Traverse 1	Maryvale	1. Pre-Sunrise
		Asphalt Concrete	34.3576	Traverse 1	Maryvale	1. Pre-Sunrise
		Asphalt Concrete	34.4728	Traverse 1	Maryvale	1. Pre-Sunrise
		Asphalt Concrete	34.2164	Traverse 1	Maryvale	1. Pre-Sunrise
		Reflective Pavement	34.7395	Traverse 1	Maryvale	1. Pre-Sunrise
		Reflective Pavement	33.7211	Traverse 1	Maryvale	1. Pre-Sunrise
		Reflective Pavement	33.3969	Traverse 1	Maryvale	1. Pre-Sunrise
		Reflective Pavement	33.9327	Traverse 1	Maryvale	1. Pre-Sunrise
		Reflective Pavement	33.4362	Traverse 1	Maryvale	1. Pre-Sunrise
		Reflective Pavement	33.1106	Traverse 1	Maryvale	1. Pre-Sunrise
		Asphalt Concrete	33.9424	Traverse 1	Maryvale	1. Pre-Sunrise
		Asphalt Concrete	34.1697	Traverse 1	Maryvale	1. Pre-Sunrise
		Asphalt Concrete	34.6524	Traverse 1	Maryvale	1. Pre-Sunrise
		Asphalt Concrete	34.203	Traverse 1	Maryvale	1. Pre-Sunrise
		Asphalt Concrete	33.8007	Traverse 1	Maryvale	1. Pre-Sunrise
		Asphalt Concrete	34.0855	Traverse 1	Maryvale	1. Pre-Sunrise
		Reflective Pavement	32.4693	Traverse 1	Maryvale	1. Pre-Sunrise
		Reflective Pavement	33.0993	Traverse 1	Maryvale	1. Pre-Sunrise
		Reflective Pavement	33.0278	Traverse 1	Maryvale	1. Pre-Sunrise
		Reflective Pavement	33.8877	Traverse 1	Maryvale	1. Pre-Sunrise
		Reflective Pavement	33.527	Traverse 1	Maryvale	1. Pre-Sunrise
		Reflective Pavement	33.7327	Traverse 1	Maryvale	1. Pre-Sunrise
		Reflective Pavement	32.855	Traverse 1	Maryvale	1. Pre-Sunrise
		Reflective Pavement	33.1889	Traverse 1	Maryvale	1. Pre-Sunrise
		Reflective Pavement	32.1448	Traverse 1	Maryvale	1. Pre-Sunrise
		Reflective Pavement	32.1863	Traverse 1	Maryvale	1. Pre-Sunrise
		Reflective Pavement	33.3783	Traverse 1	Maryvale	1. Pre-Sunrise
		Reflective Pavement	33.8069	Traverse 1	Maryvale	1. Pre-Sunrise
		Reflective Pavement	33.5166	Traverse 1	Maryvale	1. Pre-Sunrise
		Reflective Pavement	33.054	Traverse 1	Maryvale	1. Pre-Sunrise
		Reflective Pavement	32.2738	Traverse 1	Maryvale	1. Pre-Sunrise
		Reflective Pavement	33.5073	Traverse 1	Maryvale	1. Pre-Sunrise
		Reflective Pavement	32.702	Traverse 1	Maryvale	1. Pre-Sunrise
		Reflective Pavement	32.9005	Traverse 1	Maryvale	1. Pre-Sunrise
		Reflective Pavement	33.1049	Traverse 1	Maryvale	1. Pre-Sunrise
		Reflective Pavement	32.6268	Traverse 1	Maryvale	1. Pre-Sunrise
		Reflective Pavement	32.5872	Traverse 1	Maryvale	1. Pre-Sunrise
		Reflective Pavement	33.5253	Traverse 1	Maryvale	1. Pre-Sunrise
		Reflective Pavement	32.3087	Traverse 1	Maryvale	1. Pre-Sunrise
		Reflective Pavement	33.1787	Traverse 1	Maryvale	1. Pre-Sunrise
		Reflective Pavement	32.8045	Traverse 1	Maryvale	1. Pre-Sunrise
		Asphalt Concrete	34.623	Traverse 1	Maryvale	1. Pre-Sunrise
		Asphalt Concrete	35.3814	Traverse 1	Maryvale	1. Pre-Sunrise
		Asphalt Concrete	33.8053	Traverse 1	Maryvale	1. Pre-Sunrise
		Asphalt Concrete	36.7843	Traverse 2	Maryvale	1. Pre-Sunrise
		Asphalt Concrete	33.9665	Traverse 2	Maryvale	1. Pre-Sunrise
		Asphalt Concrete	33.6213	Traverse 2	Maryvale	1. Pre-Sunrise
		Asphalt Concrete	33.3561	Traverse 2	Maryvale	1. Pre-Sunrise
		Asphalt Concrete	34.0078	Traverse 2	Maryvale	1. Pre-Sunrise
		Asphalt Concrete	33.2975	Traverse 2	Maryvale	1. Pre-Sunrise
		Asphalt Concrete	33.2457	Traverse 2	Maryvale	1. Pre-Sunrise
		Asphalt Concrete	33.3393	Traverse 2	Maryvale	1. Pre-Sunrise
		Asphalt Concrete	33.7903	Traverse 2	Maryvale	1. Pre-Sunrise
		Asphalt Concrete	34.0096	Traverse 2	Maryvale	1. Pre-Sunrise
		Asphalt Concrete	34.7105	Traverse 2	Maryvale	1. Pre-Sunrise
		Asphalt Concrete	33.7468	Traverse 2	Maryvale	1. Pre-Sunrise
		Asphalt Concrete	35.06	Traverse 2	Maryvale	1. Pre-Sunrise
		Asphalt Concrete	33.7482	Traverse 2	Maryvale	1. Pre-Sunrise
		Asphalt Concrete	32.8262	Traverse 2	Maryvale	1. Pre-Sunrise
		Asphalt Concrete	33.5606	Traverse 2	Maryvale	1. Pre-Sunrise
		Asphalt Concrete	33.5711	Traverse 2	Maryvale	1. Pre-Sunrise
		Asphalt Concrete	33.7081	Traverse 2	Maryvale	1. Pre-Sunrise
		Asphalt Concrete	33.4906	Traverse 2	Maryvale	1. Pre-Sunrise
		Asphalt Concrete	33.4141	Traverse 2	Maryvale	1. Pre-Sunrise
		Asphalt Concrete	33.4937	Traverse 2	Maryvale	1. Pre-Sunrise
		Asphalt Concrete	33.7992	Traverse 2	Maryvale	1. Pre-Sunrise
		Asphalt Concrete	34.6025	Traverse 2	Maryvale	1. Pre-Sunrise
		Asphalt Concrete	34.0139	Traverse 2	Maryvale	1. Pre-Sunrise
		Asphalt Concrete	33.1438	Traverse 2	Maryvale	1. Pre-Sunrise
		Asphalt Concrete	34.1412	Traverse 2	Maryvale	1. Pre-Sunrise
		Asphalt Concrete	34.4489	Traverse 2	Maryvale	1. Pre-Sunrise
		Asphalt Concrete	34.1793	Traverse 2	Maryvale	1. Pre-Sunrise
		Asphalt Concrete	33.529	Traverse 2	Maryvale	1. Pre-Sunrise
		Asphalt Concrete	34.57	Traverse 2	Maryvale	1. Pre-Sunrise
		Asphalt Concrete	33.4243	Traverse 2	Maryvale	1. Pre-Sunrise
		Asphalt Concrete	33.1327	Traverse 2	Maryvale	1. Pre-Sunrise
		Asphalt Concrete	34.2834	Traverse 2	Maryvale	1. Pre-Sunrise
		Asphalt Concrete	33.545	Traverse 2	Maryvale	1. Pre-Sunrise
		Asphalt Concrete	34.1191	Traverse 2	Maryvale	1. Pre-Sunrise
		Asphalt Concrete	33.8133	Traverse 2	Maryvale	1. Pre-Sunrise
		Asphalt Concrete	33.424	Traverse 2	Maryvale	1. Pre-Sunrise
		Asphalt Concrete	33.753	Traverse 2	Maryvale	1. Pre-Sunrise
		Asphalt Concrete	33.3202	Traverse 2	Maryvale	1. Pre-Sunrise
		Asphalt Concrete	33.9776	Traverse 2	Maryvale	1. Pre-Sunrise
		Asphalt Concrete	34.2585	Traverse 2	Maryvale	1. Pre-Sunrise
		Asphalt Concrete	33.7123	Traverse 2	Maryvale	1. Pre-Sunrise
		Asphalt Concrete	34.4433	Traverse 2	Maryvale	1. Pre-Sunrise
		Reflective Pavement	33.4008	Traverse 2	Maryvale	1. Pre-Sunrise
		Reflective Pavement	33.7316	Traverse 2	Maryvale	1. Pre-Sunrise
		Reflective Pavement	33.474	Traverse 2	Maryvale	1. Pre-Sunrise
		Reflective Pavement	33.3039	Traverse 2	Maryvale	1. Pre-Sunrise
		Asphalt Concrete	34.2948	Traverse 2	Maryvale	1. Pre-Sunrise
		Asphalt Concrete	34.4942	Traverse 2	Maryvale	1. Pre-Sunrise
		Asphalt Concrete	33.4803	Traverse 2	Maryvale	1. Pre-Sunrise
		Asphalt Concrete	33.8114	Traverse 2	Maryvale	1. Pre-Sunrise
		Reflective Pavement	32.702	Traverse 2	Maryvale	1. Pre-Sunrise
		Reflective Pavement	33.5157	Traverse 2	Maryvale	1. Pre-Sunrise
		Reflective Pavement	33.6689	Traverse 2	Maryvale	1. Pre-Sunrise
		Reflective Pavement	33.3533	Traverse 2	Maryvale	1. Pre-Sunrise
		Reflective Pavement	32.9018	Traverse 2	Maryvale	1. Pre-Sunrise
		Reflective Pavement	32.7414	Traverse 2	Maryvale	1. Pre-Sunrise
		Reflective Pavement	31.9095	Traverse 2	Maryvale	1. Pre-Sunrise
		Reflective Pavement	32.0131	Traverse 2	Maryvale	1. Pre-Sunrise
		Reflective Pavement	32.1411	Traverse 2	Maryvale	1. Pre-Sunrise
		Reflective Pavement	33.2745	Traverse 2	Maryvale	1. Pre-Sunrise
		Reflective Pavement	32.8801	Traverse 2	Maryvale	1. Pre-Sunrise
		Reflective Pavement	32.7268	Traverse 2	Maryvale	1. Pre-Sunrise
		Reflective Pavement	32.696	Traverse 2	Maryvale	1. Pre-Sunrise
		Reflective Pavement	32.7258	Traverse 2	Maryvale	1. Pre-Sunrise
		Reflective Pavement	32.4821	Traverse 2	Maryvale	1. Pre-Sunrise
		Reflective Pavement	32.5036	Traverse 2	Maryvale	1. Pre-Sunrise
		Reflective Pavement	33.6984	Traverse 2	Maryvale	1. Pre-Sunrise
		Reflective Pavement	32.2503	Traverse 2	Maryvale	1. Pre-Sunrise
		Reflective Pavement	33.3187	Traverse 2	Maryvale	1. Pre-Sunrise
		Asphalt Concrete	34.1165	Traverse 2	Maryvale	1. Pre-Sunrise
		Asphalt Concrete	34.0311	Traverse 2	Maryvale	1. Pre-Sunrise
		Asphalt Concrete	33.2342	Traverse 2	Maryvale	1. Pre-Sunrise
		Asphalt Concrete	35.4833	Traverse 2	Maryvale	1. Pre-Sunrise
		Asphalt Concrete	36.8687	Traverse 2	Maryvale	1. Pre-Sunrise
		Asphalt Concrete	33.2524	Traverse 2	Maryvale	1. Pre-Sunrise
		Asphalt Concrete	65.2843	Traverse 1	Maryvale	2. Noon
		Asphalt Concrete	64.972	Traverse 1	Maryvale	2. Noon
		Asphalt Concrete	64.252	Traverse 1	Maryvale	2. Noon
		Asphalt Concrete	62.9863	Traverse 1	Maryvale	2. Noon
		Asphalt Concrete	63.3925	Traverse 1	Maryvale	2. Noon
		Asphalt Concrete	62.8914	Traverse 1	Maryvale	2. Noon
		Asphalt Concrete	64.8198	Traverse 1	Maryvale	2. Noon
		Asphalt Concrete	64.0973	Traverse 1	Maryvale	2. Noon
		Asphalt Concrete	62.5733	Traverse 1	Maryvale	2. Noon
		Asphalt Concrete	63.2024	Traverse 1	Maryvale	2. Noon
		Asphalt Concrete	64.7347	Traverse 1	Maryvale	2. Noon
		Asphalt Concrete	61.892	Traverse 1	Maryvale	2. Noon
		Asphalt Concrete	64.2008	Traverse 1	Maryvale	2. Noon
		Asphalt Concrete	63.0259	Traverse 1	Maryvale	2. Noon
		Asphalt Concrete	63.5162	Traverse 1	Maryvale	2. Noon
		Asphalt Concrete	65.0756	Traverse 1	Maryvale	2. Noon
		Asphalt Concrete	63.8993	Traverse 1	Maryvale	2. Noon
		Asphalt Concrete	64.9298	Traverse 1	Maryvale	2. Noon
		Asphalt Concrete	57.1313	Traverse 1	Maryvale	2. Noon
		Asphalt Concrete	62.1601	Traverse 1	Maryvale	2. Noon
		Asphalt Concrete	61.7712	Traverse 1	Maryvale	2. Noon
		Asphalt Concrete	61.9241	Traverse 1	Maryvale	2. Noon
		Asphalt Concrete	63.1656	Traverse 1	Maryvale	2. Noon
		Asphalt Concrete	64.2917	Traverse 1	Maryvale	2. Noon
		Asphalt Concrete	63.8942	Traverse 1	Maryvale	2. Noon
		Asphalt Concrete	64.7478	Traverse 1	Maryvale	2. Noon
		Asphalt Concrete	63.541	Traverse 1	Maryvale	2. Noon
		Asphalt Concrete	64.496	Traverse 1	Maryvale	2. Noon
		Asphalt Concrete	64.6434	Traverse 1	Maryvale	2. Noon
		Asphalt Concrete	65.5812	Traverse 1	Maryvale	2. Noon
		Asphalt Concrete	62.8929	Traverse 1	Maryvale	2. Noon
		Asphalt Concrete	60.9704	Traverse 1	Maryvale	2. Noon
		Asphalt Concrete	64.5989	Traverse 1	Maryvale	2. Noon
		Asphalt Concrete	63.026	Traverse 1	Maryvale	2. Noon
		Asphalt Concrete	62.1169	Traverse 1	Maryvale	2. Noon
		Asphalt Concrete	62.5429	Traverse 1	Maryvale	2. Noon
		Asphalt Concrete	62.2745	Traverse 1	Maryvale	2. Noon
		Asphalt Concrete	63.2093	Traverse 1	Maryvale	2. Noon
		Asphalt Concrete	63.1631	Traverse 1	Maryvale	2. Noon
		Asphalt Concrete	63.2022	Traverse 1	Maryvale	2. Noon
		Asphalt Concrete	63.6695	Traverse 1	Maryvale	2. Noon
		Asphalt Concrete	63.3446	Traverse 1	Maryvale	2. Noon
		Asphalt Concrete	62.7545	Traverse 1	Maryvale	2. Noon
		Asphalt Concrete	64.0753	Traverse 1	Maryvale	2. Noon
		Asphalt Concrete	63.8825	Traverse 1	Maryvale	2. Noon
		Asphalt Concrete	63.0753	Traverse 1	Maryvale	2. Noon
		Asphalt Concrete	63.4013	Traverse 1	Maryvale	2. Noon
		Asphalt Concrete	63.8849	Traverse 1	Maryvale	2. Noon
		Asphalt Concrete	64.0398	Traverse 1	Maryvale	2. Noon
		Asphalt Concrete	67.9016	Traverse 1	Maryvale	2. Noon
		Asphalt Concrete	64.0142	Traverse 1	Maryvale	2. Noon
		Asphalt Concrete	64.6975	Traverse 1	Maryvale	2. Noon
		Asphalt Concrete	63.6052	Traverse 1	Maryvale	2. Noon
		Asphalt Concrete	62.9609	Traverse 1	Maryvale	2. Noon
		Asphalt Concrete	63.6753	Traverse 1	Maryvale	2. Noon
		Asphalt Concrete	63.9585	Traverse 1	Maryvale	2. Noon
		Asphalt Concrete	63.4778	Traverse 1	Maryvale	2. Noon
		Asphalt Concrete	63.0474	Traverse 1	Maryvale	2. Noon
		Asphalt Concrete	62.6934	Traverse 1	Maryvale	2. Noon
		Asphalt Concrete	60.4109	Traverse 1	Maryvale	2. Noon
		Asphalt Concrete	63.7065	Traverse 1	Maryvale	2. Noon
		Asphalt Concrete	64.0594	Traverse 1	Maryvale	2. Noon
		Asphalt Concrete	61.3025	Traverse 1	Maryvale	2. Noon
		Asphalt Concrete	64.1717	Traverse 1	Maryvale	2. Noon
		Asphalt Concrete	62.8504	Traverse 1	Maryvale	2. Noon
		Asphalt Concrete	64.9625	Traverse 1	Maryvale	2. Noon
		Asphalt Concrete	64.5051	Traverse 1	Maryvale	2. Noon
		Asphalt Concrete	63.9358	Traverse 1	Maryvale	2. Noon
		Asphalt Concrete	61.9981	Traverse 1	Maryvale	2. Noon
		Asphalt Concrete	64.5964	Traverse 1	Maryvale	2. Noon
		Asphalt Concrete	64.7078	Traverse 1	Maryvale	2. Noon
		Asphalt Concrete	61.2297	Traverse 1	Maryvale	2. Noon
		Asphalt Concrete	65.0679	Traverse 1	Maryvale	2. Noon
		Reflective Pavement	59.7471	Traverse 1	Maryvale	2. Noon
		Reflective Pavement	57.4497	Traverse 1	Maryvale	2. Noon
		Reflective Pavement	57.7755	Traverse 1	Maryvale	2. Noon
		Reflective Pavement	57.9113	Traverse 1	Maryvale	2. Noon
		Reflective Pavement	57.1167	Traverse 1	Maryvale	2. Noon
		Reflective Pavement	57.7085	Traverse 1	Maryvale	2. Noon
		Reflective Pavement	58.9138	Traverse 1	Maryvale	2. Noon
		Reflective Pavement	56.4349	Traverse 1	Maryvale	2. Noon
		Reflective Pavement	56.8284	Traverse 1	Maryvale	2. Noon
		Reflective Pavement	58.9858	Traverse 1	Maryvale	2. Noon
		Asphalt Concrete	65.7201	Traverse 1	Maryvale	2. Noon
		Asphalt Concrete	63.2694	Traverse 1	Maryvale	2. Noon
		Asphalt Concrete	63.3052	Traverse 1	Maryvale	2. Noon
		Asphalt Concrete	63.2572	Traverse 1	Maryvale	2. Noon
		Asphalt Concrete	63.3603	Traverse 1	Maryvale	2. Noon
		Asphalt Concrete	64.075	Traverse 1	Maryvale	2. Noon
		Reflective Pavement	62.5999	Traverse 1	Maryvale	2. Noon
		Reflective Pavement	57.5535	Traverse 1	Maryvale	2. Noon
		Reflective Pavement	56.4696	Traverse 1	Maryvale	2. Noon
		Reflective Pavement	57.358	Traverse 1	Maryvale	2. Noon
		Reflective Pavement	57.2799	Traverse 1	Maryvale	2. Noon
		Reflective Pavement	56.887	Traverse 1	Maryvale	2. Noon
		Reflective Pavement	57.4962	Traverse 1	Maryvale	2. Noon
		Reflective Pavement	55.4257	Traverse 1	Maryvale	2. Noon
		Reflective Pavement	57.5847	Traverse 1	Maryvale	2. Noon
		Reflective Pavement	56.9779	Traverse 1	Maryvale	2. Noon
		Reflective Pavement	56.978	Traverse 1	Maryvale	2. Noon
		Reflective Pavement	56.8353	Traverse 1	Maryvale	2. Noon
		Reflective Pavement	55.9411	Traverse 1	Maryvale	2. Noon
		Reflective Pavement	56.5506	Traverse 1	Maryvale	2. Noon
		Reflective Pavement	56.0913	Traverse 1	Maryvale	2. Noon
		Reflective Pavement	56.927	Traverse 1	Maryvale	2. Noon
		Reflective Pavement	57.4234	Traverse 1	Maryvale	2. Noon
		Reflective Pavement	57.1779	Traverse 1	Maryvale	2. Noon
		Reflective Pavement	57.5858	Traverse 1	Maryvale	2. Noon
		Reflective Pavement	56.6074	Traverse 1	Maryvale	2. Noon
		Reflective Pavement	58.1554	Traverse 1	Maryvale	2. Noon
		Reflective Pavement	57.9426	Traverse 1	Maryvale	2. Noon
		Reflective Pavement	56.8945	Traverse 1	Maryvale	2. Noon
		Reflective Pavement	57.0795	Traverse 1	Maryvale	2. Noon
		Reflective Pavement	57.6843	Traverse 1	Maryvale	2. Noon
		Reflective Pavement	57.4574	Traverse 1	Maryvale	2. Noon
		Reflective Pavement	58.4291	Traverse 1	Maryvale	2. Noon
		Reflective Pavement	58.0468	Traverse 1	Maryvale	2. Noon
		Reflective Pavement	57.4508	Traverse 1	Maryvale	2. Noon
		Asphalt Concrete	64.3018	Traverse 1	Maryvale	2. Noon
		Asphalt Concrete	64.3724	Traverse 1	Maryvale	2. Noon
		Asphalt Concrete	64.6554	Traverse 1	Maryvale	2. Noon
		Asphalt Concrete	62.5936	Traverse 1	Maryvale	2. Noon
		Asphalt Concrete	65.5221	Traverse 2	Maryvale	2. Noon
		Asphalt Concrete	66.6922	Traverse 2	Maryvale	2. Noon
		Asphalt Concrete	68.0303	Traverse 2	Maryvale	2. Noon
		Asphalt Concrete	67.5187	Traverse 2	Maryvale	2. Noon
		Asphalt Concrete	65.9072	Traverse 2	Maryvale	2. Noon
		Asphalt Concrete	66.1889	Traverse 2	Maryvale	2. Noon
		Asphalt Concrete	65.35	Traverse 2	Maryvale	2. Noon
		Asphalt Concrete	65.1873	Traverse 2	Maryvale	2. Noon
		Asphalt Concrete	66.363	Traverse 2	Maryvale	2. Noon
		Asphalt Concrete	66.0143	Traverse 2	Maryvale	2. Noon
		Asphalt Concrete	64.0611	Traverse 2	Maryvale	2. Noon
		Asphalt Concrete	64.936	Traverse 2	Maryvale	2. Noon
		Asphalt Concrete	65.9243	Traverse 2	Maryvale	2. Noon
		Asphalt Concrete	64.9783	Traverse 2	Maryvale	2. Noon
		Asphalt Concrete	64.3128	Traverse 2	Maryvale	2. Noon
		Asphalt Concrete	65.5245	Traverse 2	Maryvale	2. Noon
		Asphalt Concrete	66.3447	Traverse 2	Maryvale	2. Noon
		Asphalt Concrete	64.7697	Traverse 2	Maryvale	2. Noon
		Asphalt Concrete	66.2459	Traverse 2	Maryvale	2. Noon
		Asphalt Concrete	65.7053	Traverse 2	Maryvale	2. Noon
		Asphalt Concrete	64.8785	Traverse 2	Maryvale	2. Noon
		Asphalt Concrete	65.8027	Traverse 2	Maryvale	2. Noon
		Asphalt Concrete	63.1424	Traverse 2	Maryvale	2. Noon
		Asphalt Concrete	63.2576	Traverse 2	Maryvale	2. Noon
		Asphalt Concrete	62.7928	Traverse 2	Maryvale	2. Noon
		Asphalt Concrete	64.1263	Traverse 2	Maryvale	2. Noon
		Asphalt Concrete	64.6112	Traverse 2	Maryvale	2. Noon
		Asphalt Concrete	64.4922	Traverse 2	Maryvale	2. Noon
		Asphalt Concrete	65.1108	Traverse 2	Maryvale	2. Noon
		Asphalt Concrete	64.1955	Traverse 2	Maryvale	2. Noon
		Asphalt Concrete	65.4087	Traverse 2	Maryvale	2. Noon
		Asphalt Concrete	65.6061	Traverse 2	Maryvale	2. Noon
		Asphalt Concrete	64.1778	Traverse 2	Maryvale	2. Noon
		Asphalt Concrete	64.6222	Traverse 2	Maryvale	2. Noon
		Asphalt Concrete	62.0434	Traverse 2	Maryvale	2. Noon
		Asphalt Concrete	65.6029	Traverse 2	Maryvale	2. Noon
		Asphalt Concrete	66.1511	Traverse 2	Maryvale	2. Noon
		Asphalt Concrete	64.5514	Traverse 2	Maryvale	2. Noon
		Asphalt Concrete	60.8129	Traverse 2	Maryvale	2. Noon
		Asphalt Concrete	63.0805	Traverse 2	Maryvale	2. Noon
		Asphalt Concrete	64.4728	Traverse 2	Maryvale	2. Noon
		Asphalt Concrete	65.3607	Traverse 2	Maryvale	2. Noon
		Asphalt Concrete	67.124	Traverse 2	Maryvale	2. Noon
		Asphalt Concrete	65.4138	Traverse 2	Maryvale	2. Noon
		Asphalt Concrete	65.6844	Traverse 2	Maryvale	2. Noon
		Asphalt Concrete	64.6792	Traverse 2	Maryvale	2. Noon
		Asphalt Concrete	64.2495	Traverse 2	Maryvale	2. Noon
		Asphalt Concrete	63.548	Traverse 2	Maryvale	2. Noon
		Asphalt Concrete	63.9391	Traverse 2	Maryvale	2. Noon
		Asphalt Concrete	53.706	Traverse 2	Maryvale	2. Noon
		Asphalt Concrete	60.189	Traverse 2	Maryvale	2. Noon
		Asphalt Concrete	66.5553	Traverse 2	Maryvale	2. Noon
		Asphalt Concrete	64.8813	Traverse 2	Maryvale	2. Noon
		Asphalt Concrete	65.0993	Traverse 2	Maryvale	2. Noon
		Asphalt Concrete	64.6554	Traverse 2	Maryvale	2. Noon
		Asphalt Concrete	63.9529	Traverse 2	Maryvale	2. Noon
		Asphalt Concrete	64.7748	Traverse 2	Maryvale	2. Noon
		Asphalt Concrete	64.3113	Traverse 2	Maryvale	2. Noon
		Asphalt Concrete	64.9212	Traverse 2	Maryvale	2. Noon
		Asphalt Concrete	65.4814	Traverse 2	Maryvale	2. Noon
		Asphalt Concrete	65.905	Traverse 2	Maryvale	2. Noon
		Asphalt Concrete	67.0515	Traverse 2	Maryvale	2. Noon
		Asphalt Concrete	62.7517	Traverse 2	Maryvale	2. Noon
		Asphalt Concrete	65.4563	Traverse 2	Maryvale	2. Noon
		Asphalt Concrete	64.753	Traverse 2	Maryvale	2. Noon
		Asphalt Concrete	65.8534	Traverse 2	Maryvale	2. Noon
		Asphalt Concrete	64.5021	Traverse 2	Maryvale	2. Noon
		Asphalt Concrete	67.2295	Traverse 2	Maryvale	2. Noon
		Asphalt Concrete	63.0359	Traverse 2	Maryvale	2. Noon
		Asphalt Concrete	65.674	Traverse 2	Maryvale	2. Noon
		Asphalt Concrete	60.586	Traverse 2	Maryvale	2. Noon
		Asphalt Concrete	65.2389	Traverse 2	Maryvale	2. Noon
		Asphalt Concrete	65.8771	Traverse 2	Maryvale	2. Noon
		Asphalt Concrete	65.0355	Traverse 2	Maryvale	2. Noon
		Asphalt Concrete	65.1154	Traverse 2	Maryvale	2. Noon
		Asphalt Concrete	64.763	Traverse 2	Maryvale	2. Noon
		Asphalt Concrete	64.973	Traverse 2	Maryvale	2. Noon
		Asphalt Concrete	64.2067	Traverse 2	Maryvale	2. Noon
		Asphalt Concrete	64.9851	Traverse 2	Maryvale	2. Noon
		Asphalt Concrete	65.285	Traverse 2	Maryvale	2. Noon
		Asphalt Concrete	63.3476	Traverse 2	Maryvale	2. Noon
		Asphalt Concrete	65.0753	Traverse 2	Maryvale	2. Noon
		Asphalt Concrete	64.4271	Traverse 2	Maryvale	2. Noon
		Asphalt Concrete	65.5137	Traverse 2	Maryvale	2. Noon
		Reflective Pavement	57.9153	Traverse 2	Maryvale	2. Noon
		Reflective Pavement	58.1225	Traverse 2	Maryvale	2. Noon
		Reflective Pavement	58.2589	Traverse 2	Maryvale	2. Noon
		Reflective Pavement	58.1762	Traverse 2	Maryvale	2. Noon
		Reflective Pavement	59.3807	Traverse 2	Maryvale	2. Noon
		Reflective Pavement	57.2875	Traverse 2	Maryvale	2. Noon
		Reflective Pavement	59.1563	Traverse 2	Maryvale	2. Noon
		Reflective Pavement	56.8951	Traverse 2	Maryvale	2. Noon
		Asphalt Concrete	63.3341	Traverse 2	Maryvale	2. Noon
		Asphalt Concrete	65.5688	Traverse 2	Maryvale	2. Noon
		Asphalt Concrete	64.6082	Traverse 2	Maryvale	2. Noon
		Asphalt Concrete	63.9713	Traverse 2	Maryvale	2. Noon
		Asphalt Concrete	63.3677	Traverse 2	Maryvale	2. Noon
		Asphalt Concrete	64.6606	Traverse 2	Maryvale	2. Noon
		Asphalt Concrete	63.8414	Traverse 2	Maryvale	2. Noon
		Asphalt Concrete	64.4692	Traverse 2	Maryvale	2. Noon
		Reflective Pavement	57.9034	Traverse 2	Maryvale	2. Noon
		Reflective Pavement	57.4034	Traverse 2	Maryvale	2. Noon
		Reflective Pavement	56.9829	Traverse 2	Maryvale	2. Noon
		Reflective Pavement	57.8797	Traverse 2	Maryvale	2. Noon
		Reflective Pavement	57.5189	Traverse 2	Maryvale	2. Noon
		Reflective Pavement	58.2154	Traverse 2	Maryvale	2. Noon
		Reflective Pavement	58.9208	Traverse 2	Maryvale	2. Noon
		Reflective Pavement	44.4533	Traverse 2	Maryvale	2. Noon
		Reflective Pavement	58.2257	Traverse 2	Maryvale	2. Noon
		Reflective Pavement	58.2022	Traverse 2	Maryvale	2. Noon
		Reflective Pavement	58.2561	Traverse 2	Maryvale	2. Noon
		Reflective Pavement	56.05	Traverse 2	Maryvale	2. Noon
		Reflective Pavement	58.0746	Traverse 2	Maryvale	2. Noon
		Reflective Pavement	55.6508	Traverse 2	Maryvale	2. Noon
		Reflective Pavement	58.8511	Traverse 2	Maryvale	2. Noon
		Reflective Pavement	57.4435	Traverse 2	Maryvale	2. Noon
		Reflective Pavement	57.211	Traverse 2	Maryvale	2. Noon
		Reflective Pavement	58.5024	Traverse 2	Maryvale	2. Noon
		Reflective Pavement	58.5508	Traverse 2	Maryvale	2. Noon
		Reflective Pavement	57.0782	Traverse 2	Maryvale	2. Noon
		Reflective Pavement	58.3772	Traverse 2	Maryvale	2. Noon
		Reflective Pavement	58.9786	Traverse 2	Maryvale	2. Noon
		Reflective Pavement	57.4297	Traverse 2	Maryvale	2. Noon
		Reflective Pavement	60.3525	Traverse 2	Maryvale	2. Noon
		Reflective Pavement	57.9505	Traverse 2	Maryvale	2. Noon
		Reflective Pavement	58.3321	Traverse 2	Maryvale	2. Noon
		Reflective Pavement	56.9014	Traverse 2	Maryvale	2. Noon
		Reflective Pavement	58.1782	Traverse 2	Maryvale	2. Noon
		Reflective Pavement	58.0923	Traverse 2	Maryvale	2. Noon
		Reflective Pavement	58.2107	Traverse 2	Maryvale	2. Noon
		Reflective Pavement	57.3052	Traverse 2	Maryvale	2. Noon
		Reflective Pavement	56.416	Traverse 2	Maryvale	2. Noon
		Reflective Pavement	61.9576	Traverse 2	Maryvale	2. Noon
		Asphalt Concrete	60.8409	Traverse 2	Maryvale	2. Noon
		Asphalt Concrete	61.4865	Traverse 2	Maryvale	2. Noon
		Asphalt Concrete	63.7537	Traverse 2	Maryvale	2. Noon
		Asphalt Concrete	64.644	Traverse 2	Maryvale	2. Noon
		Asphalt Concrete	62.7083	Traverse 2	Maryvale	2. Noon
		Asphalt Concrete	64.2907	Traverse 2	Maryvale	2. Noon
		Asphalt Concrete	65.4652	Traverse 2	Maryvale	2. Noon
		Asphalt Concrete	64.8268	Traverse 2	Maryvale	2. Noon
		Asphalt Concrete	64.9896	Traverse 2	Maryvale	2. Noon
		Asphalt Concrete	63.4477	Traverse 2	Maryvale	2. Noon
		Asphalt Concrete	62.138	Traverse 2	Maryvale	2. Noon
		Asphalt Concrete	65.7688	Traverse 2	Maryvale	2. Noon
		Asphalt Concrete	65.3463	Traverse 2	Maryvale	2. Noon
		Asphalt Concrete	64.9301	Traverse 2	Maryvale	2. Noon
		Asphalt Concrete	64.3021	Traverse 2	Maryvale	2. Noon
		Asphalt Concrete	63.8215	Traverse 2	Maryvale	2. Noon
		Asphalt Concrete	64.6661	Traverse 2	Maryvale	2. Noon
		Asphalt Concrete	66.2788	Traverse 2	Maryvale	2. Noon
		Asphalt Concrete	65.1956	Traverse 2	Maryvale	2. Noon
		Asphalt Concrete	64.0494	Traverse 2	Maryvale	2. Noon
		Asphalt Concrete	64.3372	Traverse 2	Maryvale	2. Noon
		Asphalt Concrete	63.8279	Traverse 2	Maryvale	2. Noon
		Reflective Pavement	58.9569	Traverse 2	Maryvale	2. Noon
		Reflective Pavement	57.3405	Traverse 2	Maryvale	2. Noon
		Reflective Pavement	56.1534	Traverse 2	Maryvale	2. Noon
		Reflective Pavement	57.6247	Traverse 2	Maryvale	2. Noon
		Reflective Pavement	58.4096	Traverse 2	Maryvale	2. Noon
		Reflective Pavement	57.8521	Traverse 2	Maryvale	2. Noon
		Reflective Pavement	57.077	Traverse 2	Maryvale	2. Noon
		Reflective Pavement	58.0897	Traverse 2	Maryvale	2. Noon
		Reflective Pavement	58.0644	Traverse 2	Maryvale	2. Noon
		Reflective Pavement	57.6445	Traverse 2	Maryvale	2. Noon
		Reflective Pavement	57.8644	Traverse 2	Maryvale	2. Noon
		Reflective Pavement	58.586	Traverse 2	Maryvale	2. Noon
		Reflective Pavement	57.4601	Traverse 2	Maryvale	2. Noon
		Reflective Pavement	57.1416	Traverse 2	Maryvale	2. Noon
		Reflective Pavement	57.0362	Traverse 2	Maryvale	2. Noon
		Reflective Pavement	57.186	Traverse 2	Maryvale	2. Noon
		Reflective Pavement	57.0342	Traverse 2	Maryvale	2. Noon
		Reflective Pavement	57.8851	Traverse 2	Maryvale	2. Noon
		Reflective Pavement	58.3404	Traverse 2	Maryvale	2. Noon
		Reflective Pavement	58.2192	Traverse 2	Maryvale	2. Noon
		Reflective Pavement	58.0202	Traverse 2	Maryvale	2. Noon
		Reflective Pavement	57.9627	Traverse 2	Maryvale	2. Noon
		Reflective Pavement	59.2688	Traverse 2	Maryvale	2. Noon
		Reflective Pavement	57.7358	Traverse 2	Maryvale	2. Noon
		Asphalt Concrete	63.3481	Traverse 2	Maryvale	2. Noon
		Asphalt Concrete	64.6522	Traverse 2	Maryvale	2. Noon
		Asphalt Concrete	64.5214	Traverse 2	Maryvale	2. Noon
		Asphalt Concrete	62.8601	Traverse 2	Maryvale	2. Noon
		Asphalt Concrete	63.727	Traverse 2	Maryvale	2. Noon
		Asphalt Concrete	63.4415	Traverse 2	Maryvale	2. Noon
		Asphalt Concrete	63.7692	Traverse 2	Maryvale	2. Noon
		Asphalt Concrete	53.9954	Traverse 1	Maryvale	3. Afternoon
		Asphalt Concrete	64.5697	Traverse 1	Maryvale	3. Afternoon
		Asphalt Concrete	64.4361	Traverse 1	Maryvale	3. Afternoon
		Asphalt Concrete	64.0596	Traverse 1	Maryvale	3. Afternoon
		Asphalt Concrete	64.5953	Traverse 1	Maryvale	3. Afternoon
		Asphalt Concrete	63.355	Traverse 1	Maryvale	3. Afternoon
		Asphalt Concrete	62.443	Traverse 1	Maryvale	3. Afternoon
		Asphalt Concrete	63.2189	Traverse 1	Maryvale	3. Afternoon
		Asphalt Concrete	62.2509	Traverse 1	Maryvale	3. Afternoon
		Asphalt Concrete	65.8998	Traverse 1	Maryvale	3. Afternoon
		Asphalt Concrete	63.1051	Traverse 1	Maryvale	3. Afternoon
		Asphalt Concrete	63.5522	Traverse 1	Maryvale	3. Afternoon
		Asphalt Concrete	63.9717	Traverse 1	Maryvale	3. Afternoon
		Asphalt Concrete	64.911	Traverse 1	Maryvale	3. Afternoon
		Asphalt Concrete	61.7223	Traverse 1	Maryvale	3. Afternoon
		Asphalt Concrete	63.8517	Traverse 1	Maryvale	3. Afternoon
		Asphalt Concrete	63.6648	Traverse 1	Maryvale	3. Afternoon
		Asphalt Concrete	64.343	Traverse 1	Maryvale	3. Afternoon
		Asphalt Concrete	64.0832	Traverse 1	Maryvale	3. Afternoon
		Asphalt Concrete	64.2836	Traverse 1	Maryvale	3. Afternoon
		Asphalt Concrete	63.3882	Traverse 1	Maryvale	3. Afternoon
		Asphalt Concrete	63.5962	Traverse 1	Maryvale	3. Afternoon
		Asphalt Concrete	67.2225	Traverse 1	Maryvale	3. Afternoon
		Asphalt Concrete	61.9731	Traverse 1	Maryvale	3. Afternoon
		Asphalt Concrete	64.9272	Traverse 1	Maryvale	3. Afternoon
		Asphalt Concrete	66.4172	Traverse 1	Maryvale	3. Afternoon
		Asphalt Concrete	61.7782	Traverse 1	Maryvale	3. Afternoon
		Asphalt Concrete	64.0429	Traverse 1	Maryvale	3. Afternoon
		Asphalt Concrete	64.2252	Traverse 1	Maryvale	3. Afternoon
		Asphalt Concrete	60.5558	Traverse 1	Maryvale	3. Afternoon
		Asphalt Concrete	67.9779	Traverse 1	Maryvale	3. Afternoon
		Asphalt Concrete	66.4229	Traverse 1	Maryvale	3. Afternoon
		Asphalt Concrete	48.4985	Traverse 1	Maryvale	3. Afternoon
		Asphalt Concrete	46.0366	Traverse 1	Maryvale	3. Afternoon
		Asphalt Concrete	53.7751	Traverse 1	Maryvale	3. Afternoon
		Asphalt Concrete	60.7578	Traverse 1	Maryvale	3. Afternoon
		Asphalt Concrete	63.0428	Traverse 1	Maryvale	3. Afternoon
		Asphalt Concrete	64.1632	Traverse 1	Maryvale	3. Afternoon
		Asphalt Concrete	62.0078	Traverse 1	Maryvale	3. Afternoon
		Asphalt Concrete	62.8931	Traverse 1	Maryvale	3. Afternoon
		Asphalt Concrete	63.1603	Traverse 1	Maryvale	3. Afternoon
		Asphalt Concrete	62.2077	Traverse 1	Maryvale	3. Afternoon
		Asphalt Concrete	62.0317	Traverse 1	Maryvale	3. Afternoon
		Asphalt Concrete	62.3689	Traverse 1	Maryvale	3. Afternoon
		Asphalt Concrete	61.9146	Traverse 1	Maryvale	3. Afternoon
		Asphalt Concrete	63.7182	Traverse 1	Maryvale	3. Afternoon
		Asphalt Concrete	62.336	Traverse 1	Maryvale	3. Afternoon
		Asphalt Concrete	61.3427	Traverse 1	Maryvale	3. Afternoon
		Asphalt Concrete	63.2882	Traverse 1	Maryvale	3. Afternoon
		Asphalt Concrete	64.6405	Traverse 1	Maryvale	3. Afternoon
		Asphalt Concrete	48.1529	Traverse 1	Maryvale	3. Afternoon
		Asphalt Concrete	44.6414	Traverse 1	Maryvale	3. Afternoon
		Asphalt Concrete	64.7401	Traverse 1	Maryvale	3. Afternoon
		Asphalt Concrete	64.2055	Traverse 1	Maryvale	3. Afternoon
		Asphalt Concrete	64.1588	Traverse 1	Maryvale	3. Afternoon
		Asphalt Concrete	64.3271	Traverse 1	Maryvale	3. Afternoon
		Asphalt Concrete	64.3717	Traverse 1	Maryvale	3. Afternoon
		Asphalt Concrete	64.2079	Traverse 1	Maryvale	3. Afternoon
		Asphalt Concrete	64.2463	Traverse 1	Maryvale	3. Afternoon
		Asphalt Concrete	60.0224	Traverse 1	Maryvale	3. Afternoon
		Asphalt Concrete	65.0002	Traverse 1	Maryvale	3. Afternoon
		Asphalt Concrete	62.6583	Traverse 1	Maryvale	3. Afternoon
		Asphalt Concrete	63.2102	Traverse 1	Maryvale	3. Afternoon
		Asphalt Concrete	62.9607	Traverse 1	Maryvale	3. Afternoon
		Asphalt Concrete	61.2172	Traverse 1	Maryvale	3. Afternoon
		Asphalt Concrete	63.0255	Traverse 1	Maryvale	3. Afternoon
		Asphalt Concrete	60.3516	Traverse 1	Maryvale	3. Afternoon
		Asphalt Concrete	62.0399	Traverse 1	Maryvale	3. Afternoon
		Asphalt Concrete	61.148	Traverse 1	Maryvale	3. Afternoon
		Asphalt Concrete	64.2626	Traverse 1	Maryvale	3. Afternoon
		Asphalt Concrete	62.6959	Traverse 1	Maryvale	3. Afternoon
		Asphalt Concrete	64.2596	Traverse 1	Maryvale	3. Afternoon
		Asphalt Concrete	65.4109	Traverse 1	Maryvale	3. Afternoon
		Asphalt Concrete	62.5129	Traverse 1	Maryvale	3. Afternoon
		Asphalt Concrete	62.1511	Traverse 1	Maryvale	3. Afternoon
		Asphalt Concrete	64.5933	Traverse 1	Maryvale	3. Afternoon
		Asphalt Concrete	63.97	Traverse 1	Maryvale	3. Afternoon
		Asphalt Concrete	64.3094	Traverse 1	Maryvale	3. Afternoon
		Asphalt Concrete	62.5727	Traverse 1	Maryvale	3. Afternoon
		Asphalt Concrete	63.5075	Traverse 1	Maryvale	3. Afternoon
		Asphalt Concrete	60.9558	Traverse 1	Maryvale	3. Afternoon
		Asphalt Concrete	64.6916	Traverse 1	Maryvale	3. Afternoon
		Asphalt Concrete	63.8528	Traverse 1	Maryvale	3. Afternoon
		Asphalt Concrete	64.3248	Traverse 1	Maryvale	3. Afternoon
		Asphalt Concrete	63.9357	Traverse 1	Maryvale	3. Afternoon
		Asphalt Concrete	64.2916	Traverse 1	Maryvale	3. Afternoon
		Asphalt Concrete	62.9103	Traverse 1	Maryvale	3. Afternoon
		Asphalt Concrete	64.4866	Traverse 1	Maryvale	3. Afternoon
		Asphalt Concrete	60.0878	Traverse 1	Maryvale	3. Afternoon
		Asphalt Concrete	62.4609	Traverse 1	Maryvale	3. Afternoon
		Asphalt Concrete	62.1724	Traverse 1	Maryvale	3. Afternoon
		Asphalt Concrete	63.5984	Traverse 1	Maryvale	3. Afternoon
		Asphalt Concrete	63.4136	Traverse 1	Maryvale	3. Afternoon
		Asphalt Concrete	63.819	Traverse 1	Maryvale	3. Afternoon
		Asphalt Concrete	63.0504	Traverse 1	Maryvale	3. Afternoon
		Asphalt Concrete	64.5518	Traverse 1	Maryvale	3. Afternoon
		Asphalt Concrete	63.6383	Traverse 1	Maryvale	3. Afternoon
		Asphalt Concrete	65.2055	Traverse 1	Maryvale	3. Afternoon
		Asphalt Concrete	64.5017	Traverse 1	Maryvale	3. Afternoon
		Asphalt Concrete	67.3715	Traverse 1	Maryvale	3. Afternoon
		Asphalt Concrete	57.9788	Traverse 1	Maryvale	3. Afternoon
		Asphalt Concrete	64.4946	Traverse 1	Maryvale	3. Afternoon
		Asphalt Concrete	64.749	Traverse 1	Maryvale	3. Afternoon
		Asphalt Concrete	61.4925	Traverse 1	Maryvale	3. Afternoon
		Asphalt Concrete	63.8687	Traverse 1	Maryvale	3. Afternoon
		Asphalt Concrete	64.4247	Traverse 1	Maryvale	3. Afternoon
		Asphalt Concrete	64.933	Traverse 1	Maryvale	3. Afternoon
		Asphalt Concrete	63.8608	Traverse 1	Maryvale	3. Afternoon
		Asphalt Concrete	64.8317	Traverse 1	Maryvale	3. Afternoon
		Asphalt Concrete	64.3568	Traverse 1	Maryvale	3. Afternoon
		Reflective Pavement	56.6785	Traverse 1	Maryvale	3. Afternoon
		Reflective Pavement	56.8128	Traverse 1	Maryvale	3. Afternoon
		Reflective Pavement	58.4535	Traverse 1	Maryvale	3. Afternoon
		Reflective Pavement	58.2812	Traverse 1	Maryvale	3. Afternoon
		Reflective Pavement	57.3113	Traverse 1	Maryvale	3. Afternoon
		Reflective Pavement	57.1431	Traverse 1	Maryvale	3. Afternoon
		Reflective Pavement	57.7369	Traverse 1	Maryvale	3. Afternoon
		Asphalt Concrete	64.0923	Traverse 1	Maryvale	3. Afternoon
		Asphalt Concrete	63.6851	Traverse 1	Maryvale	3. Afternoon
		Asphalt Concrete	63.6953	Traverse 1	Maryvale	3. Afternoon
		Asphalt Concrete	63.8386	Traverse 1	Maryvale	3. Afternoon
		Asphalt Concrete	51.4839	Traverse 1	Maryvale	3. Afternoon
		Asphalt Concrete	62.9664	Traverse 1	Maryvale	3. Afternoon
		Asphalt Concrete	62.8762	Traverse 1	Maryvale	3. Afternoon
		Reflective Pavement	58.8303	Traverse 1	Maryvale	3. Afternoon
		Reflective Pavement	56.5553	Traverse 1	Maryvale	3. Afternoon
		Reflective Pavement	57.499	Traverse 1	Maryvale	3. Afternoon
		Reflective Pavement	58.1817	Traverse 1	Maryvale	3. Afternoon
		Reflective Pavement	57.0936	Traverse 1	Maryvale	3. Afternoon
		Reflective Pavement	57.81	Traverse 1	Maryvale	3. Afternoon
		Reflective Pavement	57.18	Traverse 1	Maryvale	3. Afternoon
		Reflective Pavement	57.2862	Traverse 1	Maryvale	3. Afternoon
		Reflective Pavement	59.4796	Traverse 1	Maryvale	3. Afternoon
		Reflective Pavement	58.4512	Traverse 1	Maryvale	3. Afternoon
		Reflective Pavement	59.6959	Traverse 1	Maryvale	3. Afternoon
		Reflective Pavement	57.4488	Traverse 1	Maryvale	3. Afternoon
		Reflective Pavement	57.1772	Traverse 1	Maryvale	3. Afternoon
		Reflective Pavement	53.0258	Traverse 1	Maryvale	3. Afternoon
		Reflective Pavement	59.6246	Traverse 1	Maryvale	3. Afternoon
		Reflective Pavement	61.125	Traverse 1	Maryvale	3. Afternoon
		Reflective Pavement	59.2631	Traverse 1	Maryvale	3. Afternoon
		Reflective Pavement	55.752	Traverse 1	Maryvale	3. Afternoon
		Reflective Pavement	56.6706	Traverse 1	Maryvale	3. Afternoon
		Reflective Pavement	56.9252	Traverse 1	Maryvale	3. Afternoon
		Reflective Pavement	56.7649	Traverse 1	Maryvale	3. Afternoon
		Reflective Pavement	58.5461	Traverse 1	Maryvale	3. Afternoon
		Reflective Pavement	55.8838	Traverse 1	Maryvale	3. Afternoon
		Reflective Pavement	55.9654	Traverse 1	Maryvale	3. Afternoon
		Reflective Pavement	57.9281	Traverse 1	Maryvale	3. Afternoon
		Reflective Pavement	58.0081	Traverse 1	Maryvale	3. Afternoon
		Reflective Pavement	57.6994	Traverse 1	Maryvale	3. Afternoon
		Reflective Pavement	57.4094	Traverse 1	Maryvale	3. Afternoon
		Reflective Pavement	57.562	Traverse 1	Maryvale	3. Afternoon
		Reflective Pavement	57.2179	Traverse 1	Maryvale	3. Afternoon
		Reflective Pavement	57.4429	Traverse 1	Maryvale	3. Afternoon
		Reflective Pavement	57.5469	Traverse 1	Maryvale	3. Afternoon
		Reflective Pavement	57.2278	Traverse 1	Maryvale	3. Afternoon
		Reflective Pavement	57.5951	Traverse 1	Maryvale	3. Afternoon
		Reflective Pavement	56.4408	Traverse 1	Maryvale	3. Afternoon
		Reflective Pavement	57.1815	Traverse 1	Maryvale	3. Afternoon
		Reflective Pavement	57.6428	Traverse 1	Maryvale	3. Afternoon
		Reflective Pavement	56.5831	Traverse 1	Maryvale	3. Afternoon
		Reflective Pavement	57.6262	Traverse 1	Maryvale	3. Afternoon
		Reflective Pavement	57.9877	Traverse 1	Maryvale	3. Afternoon
		Reflective Pavement	57.9715	Traverse 1	Maryvale	3. Afternoon
		Reflective Pavement	58.6445	Traverse 1	Maryvale	3. Afternoon
		Reflective Pavement	58.0361	Traverse 1	Maryvale	3. Afternoon
		Asphalt Concrete	60.6198	Traverse 1	Maryvale	3. Afternoon
		Asphalt Concrete	62.7883	Traverse 1	Maryvale	3. Afternoon
		Asphalt Concrete	63.299	Traverse 1	Maryvale	3. Afternoon
		Asphalt Concrete	62.8518	Traverse 1	Maryvale	3. Afternoon
		Asphalt Concrete	62.8079	Traverse 1	Maryvale	3. Afternoon
		Asphalt Concrete	61.5563	Traverse 1	Maryvale	3. Afternoon
		Asphalt Concrete	61.5721	Traverse 1	Maryvale	3. Afternoon
		Asphalt Concrete	62.4365	Traverse 2	Maryvale	3. Afternoon
		Asphalt Concrete	62.7636	Traverse 2	Maryvale	3. Afternoon
		Asphalt Concrete	63.4929	Traverse 2	Maryvale	3. Afternoon
		Asphalt Concrete	64.3848	Traverse 2	Maryvale	3. Afternoon
		Asphalt Concrete	64.2855	Traverse 2	Maryvale	3. Afternoon
		Asphalt Concrete	62.8871	Traverse 2	Maryvale	3. Afternoon
		Asphalt Concrete	62.0182	Traverse 2	Maryvale	3. Afternoon
		Asphalt Concrete	63.2448	Traverse 2	Maryvale	3. Afternoon
		Asphalt Concrete	63.2365	Traverse 2	Maryvale	3. Afternoon
		Asphalt Concrete	63.0418	Traverse 2	Maryvale	3. Afternoon
		Asphalt Concrete	63.1547	Traverse 2	Maryvale	3. Afternoon
		Asphalt Concrete	62.6058	Traverse 2	Maryvale	3. Afternoon
		Asphalt Concrete	63.0859	Traverse 2	Maryvale	3. Afternoon
		Asphalt Concrete	63.0077	Traverse 2	Maryvale	3. Afternoon
		Asphalt Concrete	62.5874	Traverse 2	Maryvale	3. Afternoon
		Asphalt Concrete	62.6647	Traverse 2	Maryvale	3. Afternoon
		Asphalt Concrete	64.3304	Traverse 2	Maryvale	3. Afternoon
		Asphalt Concrete	60.3583	Traverse 2	Maryvale	3. Afternoon
		Asphalt Concrete	52.7117	Traverse 2	Maryvale	3. Afternoon
		Asphalt Concrete	61.2133	Traverse 2	Maryvale	3. Afternoon
		Asphalt Concrete	63.986	Traverse 2	Maryvale	3. Afternoon
		Asphalt Concrete	62.1666	Traverse 2	Maryvale	3. Afternoon
		Asphalt Concrete	62.4405	Traverse 2	Maryvale	3. Afternoon
		Asphalt Concrete	57.6503	Traverse 2	Maryvale	3. Afternoon
		Asphalt Concrete	63.1258	Traverse 2	Maryvale	3. Afternoon
		Asphalt Concrete	61.9834	Traverse 2	Maryvale	3. Afternoon
		Asphalt Concrete	63.1817	Traverse 2	Maryvale	3. Afternoon
		Asphalt Concrete	63.4398	Traverse 2	Maryvale	3. Afternoon
		Asphalt Concrete	63.3878	Traverse 2	Maryvale	3. Afternoon
		Asphalt Concrete	62.0078	Traverse 2	Maryvale	3. Afternoon
		Asphalt Concrete	62.2706	Traverse 2	Maryvale	3. Afternoon
		Asphalt Concrete	61.9562	Traverse 2	Maryvale	3. Afternoon
		Asphalt Concrete	61.473	Traverse 2	Maryvale	3. Afternoon
		Asphalt Concrete	60.4532	Traverse 2	Maryvale	3. Afternoon
		Asphalt Concrete	60.2246	Traverse 2	Maryvale	3. Afternoon
		Asphalt Concrete	64.288	Traverse 2	Maryvale	3. Afternoon
		Asphalt Concrete	61.2832	Traverse 2	Maryvale	3. Afternoon
		Asphalt Concrete	62.9704	Traverse 2	Maryvale	3. Afternoon
		Asphalt Concrete	62.4212	Traverse 2	Maryvale	3. Afternoon
		Asphalt Concrete	63.5611	Traverse 2	Maryvale	3. Afternoon
		Asphalt Concrete	61.2968	Traverse 2	Maryvale	3. Afternoon
		Asphalt Concrete	60.9465	Traverse 2	Maryvale	3. Afternoon
		Asphalt Concrete	64.1404	Traverse 2	Maryvale	3. Afternoon
		Asphalt Concrete	61.9771	Traverse 2	Maryvale	3. Afternoon
		Asphalt Concrete	62.4094	Traverse 2	Maryvale	3. Afternoon
		Asphalt Concrete	61.7856	Traverse 2	Maryvale	3. Afternoon
		Asphalt Concrete	61.8722	Traverse 2	Maryvale	3. Afternoon
		Asphalt Concrete	63.0433	Traverse 2	Maryvale	3. Afternoon
		Asphalt Concrete	63.396	Traverse 2	Maryvale	3. Afternoon
		Asphalt Concrete	49.015	Traverse 2	Maryvale	3. Afternoon
		Asphalt Concrete	62.9451	Traverse 2	Maryvale	3. Afternoon
		Asphalt Concrete	64.6864	Traverse 2	Maryvale	3. Afternoon
		Asphalt Concrete	60.8291	Traverse 2	Maryvale	3. Afternoon
		Asphalt Concrete	63.2801	Traverse 2	Maryvale	3. Afternoon
		Asphalt Concrete	62.3431	Traverse 2	Maryvale	3. Afternoon
		Asphalt Concrete	62.237	Traverse 2	Maryvale	3. Afternoon
		Asphalt Concrete	62.6007	Traverse 2	Maryvale	3. Afternoon
		Asphalt Concrete	61.8242	Traverse 2	Maryvale	3. Afternoon
		Asphalt Concrete	62.1376	Traverse 2	Maryvale	3. Afternoon
		Asphalt Concrete	62.1866	Traverse 2	Maryvale	3. Afternoon
		Asphalt Concrete	61.282	Traverse 2	Maryvale	3. Afternoon
		Asphalt Concrete	63.4293	Traverse 2	Maryvale	3. Afternoon
		Asphalt Concrete	63.9277	Traverse 2	Maryvale	3. Afternoon
		Asphalt Concrete	63.1261	Traverse 2	Maryvale	3. Afternoon
		Asphalt Concrete	62.6515	Traverse 2	Maryvale	3. Afternoon
		Asphalt Concrete	61.6864	Traverse 2	Maryvale	3. Afternoon
		Asphalt Concrete	61.8937	Traverse 2	Maryvale	3. Afternoon
		Asphalt Concrete	61.9571	Traverse 2	Maryvale	3. Afternoon
		Asphalt Concrete	63.0888	Traverse 2	Maryvale	3. Afternoon
		Asphalt Concrete	61.9748	Traverse 2	Maryvale	3. Afternoon
		Asphalt Concrete	63.5915	Traverse 2	Maryvale	3. Afternoon
		Reflective Pavement	62.8039	Traverse 2	Maryvale	3. Afternoon
		Reflective Pavement	54.8443	Traverse 2	Maryvale	3. Afternoon
		Reflective Pavement	57.6972	Traverse 2	Maryvale	3. Afternoon
		Reflective Pavement	53.8638	Traverse 2	Maryvale	3. Afternoon
		Reflective Pavement	57.1346	Traverse 2	Maryvale	3. Afternoon
		Reflective Pavement	53.9375	Traverse 2	Maryvale	3. Afternoon
		Reflective Pavement	55.6805	Traverse 2	Maryvale	3. Afternoon
		Asphalt Concrete	57.452	Traverse 2	Maryvale	3. Afternoon
		Asphalt Concrete	63.6188	Traverse 2	Maryvale	3. Afternoon
		Asphalt Concrete	63.2142	Traverse 2	Maryvale	3. Afternoon
		Asphalt Concrete	63.8481	Traverse 2	Maryvale	3. Afternoon
		Asphalt Concrete	63.3223	Traverse 2	Maryvale	3. Afternoon
		Asphalt Concrete	65.1997	Traverse 2	Maryvale	3. Afternoon
		Asphalt Concrete	56.5096	Traverse 2	Maryvale	3. Afternoon
		Asphalt Concrete	48.5325	Traverse 2	Maryvale	3. Afternoon
		Reflective Pavement	48.717	Traverse 2	Maryvale	3. Afternoon
		Reflective Pavement	57.1133	Traverse 2	Maryvale	3. Afternoon
		Reflective Pavement	55.9272	Traverse 2	Maryvale	3. Afternoon
		Reflective Pavement	57.9597	Traverse 2	Maryvale	3. Afternoon
		Reflective Pavement	56.0575	Traverse 2	Maryvale	3. Afternoon
		Reflective Pavement	55.887	Traverse 2	Maryvale	3. Afternoon
		Reflective Pavement	54.5352	Traverse 2	Maryvale	3. Afternoon
		Reflective Pavement	55.3942	Traverse 2	Maryvale	3. Afternoon
		Reflective Pavement	57.0888	Traverse 2	Maryvale	3. Afternoon
		Reflective Pavement	56.8796	Traverse 2	Maryvale	3. Afternoon
		Reflective Pavement	54.8776	Traverse 2	Maryvale	3. Afternoon
		Reflective Pavement	56.7179	Traverse 2	Maryvale	3. Afternoon
		Reflective Pavement	56.5716	Traverse 2	Maryvale	3. Afternoon
		Reflective Pavement	55.0248	Traverse 2	Maryvale	3. Afternoon
		Reflective Pavement	55.3707	Traverse 2	Maryvale	3. Afternoon
		Reflective Pavement	57.104	Traverse 2	Maryvale	3. Afternoon
		Reflective Pavement	55.5685	Traverse 2	Maryvale	3. Afternoon
		Reflective Pavement	54.7586	Traverse 2	Maryvale	3. Afternoon
		Reflective Pavement	55.785	Traverse 2	Maryvale	3. Afternoon
		Reflective Pavement	56.4531	Traverse 2	Maryvale	3. Afternoon
		Reflective Pavement	57.3882	Traverse 2	Maryvale	3. Afternoon
		Reflective Pavement	55.8581	Traverse 2	Maryvale	3. Afternoon
		Reflective Pavement	56.2399	Traverse 2	Maryvale	3. Afternoon
		Reflective Pavement	57.1327	Traverse 2	Maryvale	3. Afternoon
		Reflective Pavement	56.726	Traverse 2	Maryvale	3. Afternoon
		Reflective Pavement	54.924	Traverse 2	Maryvale	3. Afternoon
		Reflective Pavement	55.4638	Traverse 2	Maryvale	3. Afternoon
		Reflective Pavement	57.4738	Traverse 2	Maryvale	3. Afternoon
		Reflective Pavement	56.7543	Traverse 2	Maryvale	3. Afternoon
		Reflective Pavement	57.4381	Traverse 2	Maryvale	3. Afternoon
		Reflective Pavement	55.9649	Traverse 2	Maryvale	3. Afternoon
		Reflective Pavement	56.7212	Traverse 2	Maryvale	3. Afternoon
		Reflective Pavement	53.2606	Traverse 2	Maryvale	3. Afternoon
		Reflective Pavement	56.3439	Traverse 2	Maryvale	3. Afternoon
		Asphalt Concrete	61.8606	Traverse 2	Maryvale	3. Afternoon
		Asphalt Concrete	61.8986	Traverse 2	Maryvale	3. Afternoon
		Asphalt Concrete	62.3513	Traverse 2	Maryvale	3. Afternoon
		Asphalt Concrete	61.4829	Traverse 2	Maryvale	3. Afternoon
		Asphalt Concrete	60.0166	Traverse 2	Maryvale	3. Afternoon
		Asphalt Concrete	61.4452	Traverse 2	Maryvale	3. Afternoon
		Asphalt Concrete	51.501	Traverse 2	Maryvale	3. Afternoon
		Asphalt Concrete	47.7655	Traverse 2	Maryvale	3. Afternoon
		Asphalt Concrete	62.1373	Traverse 2	Maryvale	3. Afternoon
		Asphalt Concrete	61.7519	Traverse 2	Maryvale	3. Afternoon
		Asphalt Concrete	61.9616	Traverse 2	Maryvale	3. Afternoon
		Asphalt Concrete	60.7611	Traverse 2	Maryvale	3. Afternoon
		Asphalt Concrete	42.5082	Traverse 1	Maryvale	4. Post-Sunset
		Asphalt Concrete	44.3223	Traverse 1	Maryvale	4. Post-Sunset
		Asphalt Concrete	43.5602	Traverse 1	Maryvale	4. Post-Sunset
		Asphalt Concrete	44.2939	Traverse 1	Maryvale	4. Post-Sunset
		Asphalt Concrete	43.6486	Traverse 1	Maryvale	4. Post-Sunset
		Asphalt Concrete	43.3583	Traverse 1	Maryvale	4. Post-Sunset
		Asphalt Concrete	43.7219	Traverse 1	Maryvale	4. Post-Sunset
		Asphalt Concrete	42.7446	Traverse 1	Maryvale	4. Post-Sunset
		Asphalt Concrete	42.8728	Traverse 1	Maryvale	4. Post-Sunset
		Asphalt Concrete	43.3134	Traverse 1	Maryvale	4. Post-Sunset
		Asphalt Concrete	41.0946	Traverse 1	Maryvale	4. Post-Sunset
		Asphalt Concrete	43.2147	Traverse 1	Maryvale	4. Post-Sunset
		Asphalt Concrete	43.803	Traverse 1	Maryvale	4. Post-Sunset
		Asphalt Concrete	43.217	Traverse 1	Maryvale	4. Post-Sunset
		Asphalt Concrete	43.6915	Traverse 1	Maryvale	4. Post-Sunset
		Asphalt Concrete	43.5899	Traverse 1	Maryvale	4. Post-Sunset
		Asphalt Concrete	44.048	Traverse 1	Maryvale	4. Post-Sunset
		Asphalt Concrete	43.6172	Traverse 1	Maryvale	4. Post-Sunset
		Asphalt Concrete	42.2241	Traverse 1	Maryvale	4. Post-Sunset
		Asphalt Concrete	46.34	Traverse 1	Maryvale	4. Post-Sunset
		Asphalt Concrete	44.0586	Traverse 1	Maryvale	4. Post-Sunset
		Asphalt Concrete	44.1404	Traverse 1	Maryvale	4. Post-Sunset
		Asphalt Concrete	41.4293	Traverse 1	Maryvale	4. Post-Sunset
		Asphalt Concrete	43.9177	Traverse 1	Maryvale	4. Post-Sunset
		Asphalt Concrete	43.0608	Traverse 1	Maryvale	4. Post-Sunset
		Asphalt Concrete	44.0257	Traverse 1	Maryvale	4. Post-Sunset
		Asphalt Concrete	43.3389	Traverse 1	Maryvale	4. Post-Sunset
		Asphalt Concrete	43.8264	Traverse 1	Maryvale	4. Post-Sunset
		Asphalt Concrete	43.3286	Traverse 1	Maryvale	4. Post-Sunset
		Asphalt Concrete	43.4147	Traverse 1	Maryvale	4. Post-Sunset
		Asphalt Concrete	41.7623	Traverse 1	Maryvale	4. Post-Sunset
		Asphalt Concrete	42.9472	Traverse 1	Maryvale	4. Post-Sunset
		Asphalt Concrete	43.6105	Traverse 1	Maryvale	4. Post-Sunset
		Asphalt Concrete	44.0574	Traverse 1	Maryvale	4. Post-Sunset
		Asphalt Concrete	42.2619	Traverse 1	Maryvale	4. Post-Sunset
		Asphalt Concrete	43.4342	Traverse 1	Maryvale	4. Post-Sunset
		Asphalt Concrete	43.0044	Traverse 1	Maryvale	4. Post-Sunset
		Asphalt Concrete	42.401	Traverse 1	Maryvale	4. Post-Sunset
		Asphalt Concrete	44.3522	Traverse 1	Maryvale	4. Post-Sunset
		Asphalt Concrete	43.9898	Traverse 1	Maryvale	4. Post-Sunset
		Asphalt Concrete	44.1468	Traverse 1	Maryvale	4. Post-Sunset
		Asphalt Concrete	43.1884	Traverse 1	Maryvale	4. Post-Sunset
		Asphalt Concrete	43.7066	Traverse 1	Maryvale	4. Post-Sunset
		Asphalt Concrete	43.7572	Traverse 1	Maryvale	4. Post-Sunset
		Asphalt Concrete	43.1562	Traverse 1	Maryvale	4. Post-Sunset
		Asphalt Concrete	44.9679	Traverse 1	Maryvale	4. Post-Sunset
		Asphalt Concrete	42.3173	Traverse 1	Maryvale	4. Post-Sunset
		Asphalt Concrete	42.9309	Traverse 1	Maryvale	4. Post-Sunset
		Asphalt Concrete	43.0593	Traverse 1	Maryvale	4. Post-Sunset
		Asphalt Concrete	43.2742	Traverse 1	Maryvale	4. Post-Sunset
		Asphalt Concrete	41.849	Traverse 1	Maryvale	4. Post-Sunset
		Asphalt Concrete	41.9119	Traverse 1	Maryvale	4. Post-Sunset
		Asphalt Concrete	42.6864	Traverse 1	Maryvale	4. Post-Sunset
		Asphalt Concrete	44.3448	Traverse 1	Maryvale	4. Post-Sunset
		Asphalt Concrete	42.6305	Traverse 1	Maryvale	4. Post-Sunset
		Asphalt Concrete	45.206	Traverse 1	Maryvale	4. Post-Sunset
		Asphalt Concrete	43.8382	Traverse 1	Maryvale	4. Post-Sunset
		Asphalt Concrete	45.5078	Traverse 1	Maryvale	4. Post-Sunset
		Asphalt Concrete	42.7387	Traverse 1	Maryvale	4. Post-Sunset
		Asphalt Concrete	43.6378	Traverse 1	Maryvale	4. Post-Sunset
		Asphalt Concrete	43.1025	Traverse 1	Maryvale	4. Post-Sunset
		Asphalt Concrete	44.7688	Traverse 1	Maryvale	4. Post-Sunset
		Asphalt Concrete	44.7655	Traverse 1	Maryvale	4. Post-Sunset
		Reflective Pavement	42.76	Traverse 1	Maryvale	4. Post-Sunset
		Reflective Pavement	41.7403	Traverse 1	Maryvale	4. Post-Sunset
		Reflective Pavement	41.5908	Traverse 1	Maryvale	4. Post-Sunset
		Reflective Pavement	42.2988	Traverse 1	Maryvale	4. Post-Sunset
		Reflective Pavement	41.0523	Traverse 1	Maryvale	4. Post-Sunset
		Reflective Pavement	41.4317	Traverse 1	Maryvale	4. Post-Sunset
		Asphalt Concrete	43.2093	Traverse 1	Maryvale	4. Post-Sunset
		Asphalt Concrete	43.896	Traverse 1	Maryvale	4. Post-Sunset
		Asphalt Concrete	44.3701	Traverse 1	Maryvale	4. Post-Sunset
		Asphalt Concrete	42.0881	Traverse 1	Maryvale	4. Post-Sunset
		Asphalt Concrete	40.8986	Traverse 1	Maryvale	4. Post-Sunset
		Asphalt Concrete	42.7655	Traverse 1	Maryvale	4. Post-Sunset
		Reflective Pavement	41.3375	Traverse 1	Maryvale	4. Post-Sunset
		Reflective Pavement	41.1732	Traverse 1	Maryvale	4. Post-Sunset
		Reflective Pavement	42.0315	Traverse 1	Maryvale	4. Post-Sunset
		Reflective Pavement	41.135	Traverse 1	Maryvale	4. Post-Sunset
		Reflective Pavement	42.8585	Traverse 1	Maryvale	4. Post-Sunset
		Reflective Pavement	41.1678	Traverse 1	Maryvale	4. Post-Sunset
		Reflective Pavement	41.0113	Traverse 1	Maryvale	4. Post-Sunset
		Reflective Pavement	40.3727	Traverse 1	Maryvale	4. Post-Sunset
		Reflective Pavement	41.2563	Traverse 1	Maryvale	4. Post-Sunset
		Reflective Pavement	41.1992	Traverse 1	Maryvale	4. Post-Sunset
		Reflective Pavement	41.0476	Traverse 1	Maryvale	4. Post-Sunset
		Reflective Pavement	40.6745	Traverse 1	Maryvale	4. Post-Sunset
		Reflective Pavement	41.016	Traverse 1	Maryvale	4. Post-Sunset
		Reflective Pavement	40.8174	Traverse 1	Maryvale	4. Post-Sunset
		Reflective Pavement	40.5463	Traverse 1	Maryvale	4. Post-Sunset
		Reflective Pavement	41.2439	Traverse 1	Maryvale	4. Post-Sunset
		Reflective Pavement	41.3524	Traverse 1	Maryvale	4. Post-Sunset
		Reflective Pavement	41.9301	Traverse 1	Maryvale	4. Post-Sunset
		Reflective Pavement	41.2168	Traverse 1	Maryvale	4. Post-Sunset
		Reflective Pavement	40.8011	Traverse 1	Maryvale	4. Post-Sunset
		Reflective Pavement	41.2032	Traverse 1	Maryvale	4. Post-Sunset
		Reflective Pavement	41.0952	Traverse 1	Maryvale	4. Post-Sunset
		Reflective Pavement	40.7303	Traverse 1	Maryvale	4. Post-Sunset
		Reflective Pavement	42.0336	Traverse 1	Maryvale	4. Post-Sunset
		Reflective Pavement	40.0991	Traverse 1	Maryvale	4. Post-Sunset
		Reflective Pavement	40.71	Traverse 1	Maryvale	4. Post-Sunset
		Reflective Pavement	40.8424	Traverse 1	Maryvale	4. Post-Sunset
		Asphalt Concrete	42.3374	Traverse 1	Maryvale	4. Post-Sunset
		Asphalt Concrete	43.6011	Traverse 1	Maryvale	4. Post-Sunset
		Asphalt Concrete	45.0965	Traverse 1	Maryvale	4. Post-Sunset
		Asphalt Concrete	43.1742	Traverse 1	Maryvale	4. Post-Sunset
		Asphalt Concrete	42.6205	Traverse 2	Maryvale	4. Post-Sunset
		Asphalt Concrete	43.6655	Traverse 2	Maryvale	4. Post-Sunset
		Asphalt Concrete	43.1465	Traverse 2	Maryvale	4. Post-Sunset
		Asphalt Concrete	45.5272	Traverse 2	Maryvale	4. Post-Sunset
		Asphalt Concrete	43.0904	Traverse 2	Maryvale	4. Post-Sunset
		Asphalt Concrete	43.6062	Traverse 2	Maryvale	4. Post-Sunset
		Asphalt Concrete	42.4744	Traverse 2	Maryvale	4. Post-Sunset
		Asphalt Concrete	43.5894	Traverse 2	Maryvale	4. Post-Sunset
		Asphalt Concrete	42.3179	Traverse 2	Maryvale	4. Post-Sunset
		Asphalt Concrete	41.7477	Traverse 2	Maryvale	4. Post-Sunset
		Asphalt Concrete	42.9789	Traverse 2	Maryvale	4. Post-Sunset
		Asphalt Concrete	43.4668	Traverse 2	Maryvale	4. Post-Sunset
		Asphalt Concrete	43.2295	Traverse 2	Maryvale	4. Post-Sunset
		Asphalt Concrete	45.1529	Traverse 2	Maryvale	4. Post-Sunset
		Asphalt Concrete	42.9143	Traverse 2	Maryvale	4. Post-Sunset
		Asphalt Concrete	44.858	Traverse 2	Maryvale	4. Post-Sunset
		Asphalt Concrete	42.8473	Traverse 2	Maryvale	4. Post-Sunset
		Asphalt Concrete	41.7657	Traverse 2	Maryvale	4. Post-Sunset
		Asphalt Concrete	42.7598	Traverse 2	Maryvale	4. Post-Sunset
		Asphalt Concrete	42.2595	Traverse 2	Maryvale	4. Post-Sunset
		Asphalt Concrete	43.0625	Traverse 2	Maryvale	4. Post-Sunset
		Asphalt Concrete	43.1892	Traverse 2	Maryvale	4. Post-Sunset
		Asphalt Concrete	44.0097	Traverse 2	Maryvale	4. Post-Sunset
		Asphalt Concrete	42.0473	Traverse 2	Maryvale	4. Post-Sunset
		Asphalt Concrete	43.1564	Traverse 2	Maryvale	4. Post-Sunset
		Asphalt Concrete	41.0052	Traverse 2	Maryvale	4. Post-Sunset
		Asphalt Concrete	41.7566	Traverse 2	Maryvale	4. Post-Sunset
		Asphalt Concrete	43.7334	Traverse 2	Maryvale	4. Post-Sunset
		Asphalt Concrete	42.4724	Traverse 2	Maryvale	4. Post-Sunset
		Asphalt Concrete	43.1451	Traverse 2	Maryvale	4. Post-Sunset
		Asphalt Concrete	42.5619	Traverse 2	Maryvale	4. Post-Sunset
		Asphalt Concrete	43.0895	Traverse 2	Maryvale	4. Post-Sunset
		Asphalt Concrete	43.1995	Traverse 2	Maryvale	4. Post-Sunset
		Asphalt Concrete	43.2352	Traverse 2	Maryvale	4. Post-Sunset
		Asphalt Concrete	41.0958	Traverse 2	Maryvale	4. Post-Sunset
		Asphalt Concrete	41.3864	Traverse 2	Maryvale	4. Post-Sunset
		Asphalt Concrete	42.018	Traverse 2	Maryvale	4. Post-Sunset
		Asphalt Concrete	43.0295	Traverse 2	Maryvale	4. Post-Sunset
		Asphalt Concrete	41.9154	Traverse 2	Maryvale	4. Post-Sunset
		Asphalt Concrete	44.4051	Traverse 2	Maryvale	4. Post-Sunset
		Asphalt Concrete	42.3697	Traverse 2	Maryvale	4. Post-Sunset
		Asphalt Concrete	42.8136	Traverse 2	Maryvale	4. Post-Sunset
		Asphalt Concrete	42.614	Traverse 2	Maryvale	4. Post-Sunset
		Asphalt Concrete	42.7521	Traverse 2	Maryvale	4. Post-Sunset
		Asphalt Concrete	43.1312	Traverse 2	Maryvale	4. Post-Sunset
		Asphalt Concrete	42.6232	Traverse 2	Maryvale	4. Post-Sunset
		Asphalt Concrete	42.5721	Traverse 2	Maryvale	4. Post-Sunset
		Asphalt Concrete	42.4096	Traverse 2	Maryvale	4. Post-Sunset
		Asphalt Concrete	42.7893	Traverse 2	Maryvale	4. Post-Sunset
		Asphalt Concrete	43.3192	Traverse 2	Maryvale	4. Post-Sunset
		Asphalt Concrete	43.4443	Traverse 2	Maryvale	4. Post-Sunset
		Reflective Pavement	42.1455	Traverse 2	Maryvale	4. Post-Sunset
		Reflective Pavement	40.4343	Traverse 2	Maryvale	4. Post-Sunset
		Reflective Pavement	40.8642	Traverse 2	Maryvale	4. Post-Sunset
		Reflective Pavement	40.4497	Traverse 2	Maryvale	4. Post-Sunset
		Reflective Pavement	40.9981	Traverse 2	Maryvale	4. Post-Sunset
		Reflective Pavement	41.0413	Traverse 2	Maryvale	4. Post-Sunset
		Asphalt Concrete	43.2433	Traverse 2	Maryvale	4. Post-Sunset
		Asphalt Concrete	43.4601	Traverse 2	Maryvale	4. Post-Sunset
		Asphalt Concrete	42.3197	Traverse 2	Maryvale	4. Post-Sunset
		Asphalt Concrete	41.9075	Traverse 2	Maryvale	4. Post-Sunset
		Reflective Pavement	39.2865	Traverse 2	Maryvale	4. Post-Sunset
		Reflective Pavement	40.4765	Traverse 2	Maryvale	4. Post-Sunset
		Reflective Pavement	41.352	Traverse 2	Maryvale	4. Post-Sunset
		Reflective Pavement	42.3381	Traverse 2	Maryvale	4. Post-Sunset
		Reflective Pavement	40.358	Traverse 2	Maryvale	4. Post-Sunset
		Reflective Pavement	40.8699	Traverse 2	Maryvale	4. Post-Sunset
		Reflective Pavement	40.2537	Traverse 2	Maryvale	4. Post-Sunset
		Reflective Pavement	39.9206	Traverse 2	Maryvale	4. Post-Sunset
		Reflective Pavement	40.2625	Traverse 2	Maryvale	4. Post-Sunset
		Reflective Pavement	39.4904	Traverse 2	Maryvale	4. Post-Sunset
		Reflective Pavement	40.2619	Traverse 2	Maryvale	4. Post-Sunset
		Reflective Pavement	40.6921	Traverse 2	Maryvale	4. Post-Sunset
		Reflective Pavement	39.8163	Traverse 2	Maryvale	4. Post-Sunset
		Reflective Pavement	40.2882	Traverse 2	Maryvale	4. Post-Sunset
		Reflective Pavement	41.1632	Traverse 2	Maryvale	4. Post-Sunset
		Reflective Pavement	40.2284	Traverse 2	Maryvale	4. Post-Sunset
		Reflective Pavement	40.2984	Traverse 2	Maryvale	4. Post-Sunset
		Reflective Pavement	39.8946	Traverse 2	Maryvale	4. Post-Sunset
		Reflective Pavement	38.9984	Traverse 2	Maryvale	4. Post-Sunset
		Reflective Pavement	40.3795	Traverse 2	Maryvale	4. Post-Sunset
		Reflective Pavement	41.9723	Traverse 2	Maryvale	4. Post-Sunset
		Reflective Pavement	40.5879	Traverse 2	Maryvale	4. Post-Sunset
		Reflective Pavement	40.2511	Traverse 2	Maryvale	4. Post-Sunset
		Asphalt Concrete	42.997	Traverse 2	Maryvale	4. Post-Sunset
		Asphalt Concrete	43.8856	Traverse 2	Maryvale	4. Post-Sunset
		Asphalt Concrete	41.8143	Traverse 2	Maryvale	4. Post-Sunset
		Reflective Pavement	27.6936	Traverse 1	Westcliff	1. Pre-Sunrise
		Asphalt Concrete	26.1151	Traverse 1	Westcliff	1. Pre-Sunrise
		Asphalt Concrete	27.6465	Traverse 1	Westcliff	1. Pre-Sunrise
		Asphalt Concrete	28.8017	Traverse 1	Westcliff	1. Pre-Sunrise
		Asphalt Concrete	27.1399	Traverse 1	Westcliff	1. Pre-Sunrise
		Reflective Pavement	25.8618	Traverse 1	Westcliff	1. Pre-Sunrise
		Reflective Pavement	26.4646	Traverse 1	Westcliff	1. Pre-Sunrise
		Reflective Pavement	27.4596	Traverse 1	Westcliff	1. Pre-Sunrise
		Asphalt Concrete	27.4788	Traverse 1	Westcliff	1. Pre-Sunrise
		Reflective Pavement	26.7593	Traverse 1	Westcliff	1. Pre-Sunrise
		Reflective Pavement	26.0351	Traverse 1	Westcliff	1. Pre-Sunrise
		Reflective Pavement	26.2974	Traverse 1	Westcliff	1. Pre-Sunrise
		Reflective Pavement	26.7504	Traverse 1	Westcliff	1. Pre-Sunrise
		Reflective Pavement	27.0629	Traverse 1	Westcliff	1. Pre-Sunrise
		Reflective Pavement	27.3834	Traverse 1	Westcliff	1. Pre-Sunrise
		Reflective Pavement	26.695	Traverse 1	Westcliff	1. Pre-Sunrise
		Asphalt Concrete	29.4628	Traverse 1	Westcliff	1. Pre-Sunrise
		Asphalt Concrete	29.2009	Traverse 1	Westcliff	1. Pre-Sunrise
		Asphalt Concrete	28.0643	Traverse 1	Westcliff	1. Pre-Sunrise
		Asphalt Concrete	29.1008	Traverse 1	Westcliff	1. Pre-Sunrise
		Asphalt Concrete	29.3477	Traverse 1	Westcliff	1. Pre-Sunrise
		Asphalt Concrete	27.8799	Traverse 1	Westcliff	1. Pre-Sunrise
		Asphalt Concrete	29.5372	Traverse 1	Westcliff	1. Pre-Sunrise
		Asphalt Concrete	27.5103	Traverse 1	Westcliff	1. Pre-Sunrise
		Asphalt Concrete	27.3105	Traverse 1	Westcliff	1. Pre-Sunrise
		Asphalt Concrete	28.9032	Traverse 1	Westcliff	1. Pre-Sunrise
		Asphalt Concrete	29.6071	Traverse 1	Westcliff	1. Pre-Sunrise
		Asphalt Concrete	29.022	Traverse 1	Westcliff	1. Pre-Sunrise
		Asphalt Concrete	28.4403	Traverse 1	Westcliff	1. Pre-Sunrise
		Asphalt Concrete	29.2019	Traverse 1	Westcliff	1. Pre-Sunrise
		Asphalt Concrete	29.3069	Traverse 1	Westcliff	1. Pre-Sunrise
		Asphalt Concrete	29.0879	Traverse 1	Westcliff	1. Pre-Sunrise
		Asphalt Concrete	28.3912	Traverse 1	Westcliff	1. Pre-Sunrise
		Asphalt Concrete	28.8253	Traverse 1	Westcliff	1. Pre-Sunrise
		Asphalt Concrete	28.631	Traverse 1	Westcliff	1. Pre-Sunrise
		Asphalt Concrete	28.9316	Traverse 1	Westcliff	1. Pre-Sunrise
		Asphalt Concrete	28.991	Traverse 1	Westcliff	1. Pre-Sunrise
		Asphalt Concrete	29.0087	Traverse 1	Westcliff	1. Pre-Sunrise
		Asphalt Concrete	28.2378	Traverse 1	Westcliff	1. Pre-Sunrise
		Asphalt Concrete	29.6311	Traverse 1	Westcliff	1. Pre-Sunrise
		Asphalt Concrete	29.0893	Traverse 1	Westcliff	1. Pre-Sunrise
		Asphalt Concrete	28.2111	Traverse 1	Westcliff	1. Pre-Sunrise
		Asphalt Concrete	28.7423	Traverse 1	Westcliff	1. Pre-Sunrise
		Asphalt Concrete	29.0064	Traverse 1	Westcliff	1. Pre-Sunrise
		Asphalt Concrete	28.7614	Traverse 1	Westcliff	1. Pre-Sunrise
		Asphalt Concrete	28.4999	Traverse 1	Westcliff	1. Pre-Sunrise
		Asphalt Concrete	28.8182	Traverse 1	Westcliff	1. Pre-Sunrise
		Asphalt Concrete	28.1607	Traverse 1	Westcliff	1. Pre-Sunrise
		Asphalt Concrete	28.7515	Traverse 1	Westcliff	1. Pre-Sunrise
		Reflective Pavement	27.059	Traverse 1	Westcliff	1. Pre-Sunrise
		Reflective Pavement	27.2898	Traverse 1	Westcliff	1. Pre-Sunrise
		Reflective Pavement	27.5638	Traverse 1	Westcliff	1. Pre-Sunrise
		Reflective Pavement	27.1196	Traverse 1	Westcliff	1. Pre-Sunrise
		Reflective Pavement	27.0646	Traverse 1	Westcliff	1. Pre-Sunrise
		Reflective Pavement	26.7788	Traverse 1	Westcliff	1. Pre-Sunrise
		Reflective Pavement	27.5652	Traverse 1	Westcliff	1. Pre-Sunrise
		Asphalt Concrete	27.3485	Traverse 1	Westcliff	1. Pre-Sunrise
		Asphalt Concrete	27.0558	Traverse 1	Westcliff	1. Pre-Sunrise
		Asphalt Concrete	27.6181	Traverse 1	Westcliff	1. Pre-Sunrise
		Asphalt Concrete	27.8312	Traverse 1	Westcliff	1. Pre-Sunrise
		Asphalt Concrete	27.3937	Traverse 2	Westcliff	1. Pre-Sunrise
		Asphalt Concrete	28.1447	Traverse 2	Westcliff	1. Pre-Sunrise
		Asphalt Concrete	29.1006	Traverse 2	Westcliff	1. Pre-Sunrise
		Asphalt Concrete	28.6157	Traverse 2	Westcliff	1. Pre-Sunrise
		Reflective Pavement	26.5362	Traverse 2	Westcliff	1. Pre-Sunrise
		Asphalt Concrete	27.8006	Traverse 2	Westcliff	1. Pre-Sunrise
		Reflective Pavement	26.8528	Traverse 2	Westcliff	1. Pre-Sunrise
		Reflective Pavement	26.2239	Traverse 2	Westcliff	1. Pre-Sunrise
		Reflective Pavement	28.1324	Traverse 2	Westcliff	1. Pre-Sunrise
		Reflective Pavement	26.4033	Traverse 2	Westcliff	1. Pre-Sunrise
		Reflective Pavement	26.8469	Traverse 2	Westcliff	1. Pre-Sunrise
		Reflective Pavement	26.7506	Traverse 2	Westcliff	1. Pre-Sunrise
		Reflective Pavement	25.9646	Traverse 2	Westcliff	1. Pre-Sunrise
		Reflective Pavement	25.9214	Traverse 2	Westcliff	1. Pre-Sunrise
		Reflective Pavement	27.1981	Traverse 2	Westcliff	1. Pre-Sunrise
		Reflective Pavement	27.1815	Traverse 2	Westcliff	1. Pre-Sunrise
		Reflective Pavement	26.7993	Traverse 2	Westcliff	1. Pre-Sunrise
		Asphalt Concrete	28.9087	Traverse 2	Westcliff	1. Pre-Sunrise
		Asphalt Concrete	28.8092	Traverse 2	Westcliff	1. Pre-Sunrise
		Asphalt Concrete	29.2822	Traverse 2	Westcliff	1. Pre-Sunrise
		Asphalt Concrete	27.9212	Traverse 2	Westcliff	1. Pre-Sunrise
		Asphalt Concrete	29.4741	Traverse 2	Westcliff	1. Pre-Sunrise
		Asphalt Concrete	28.1089	Traverse 2	Westcliff	1. Pre-Sunrise
		Asphalt Concrete	28.915	Traverse 2	Westcliff	1. Pre-Sunrise
		Asphalt Concrete	27.2814	Traverse 2	Westcliff	1. Pre-Sunrise
		Asphalt Concrete	27.5201	Traverse 2	Westcliff	1. Pre-Sunrise
		Asphalt Concrete	27.8577	Traverse 2	Westcliff	1. Pre-Sunrise
		Asphalt Concrete	28.573	Traverse 2	Westcliff	1. Pre-Sunrise
		Asphalt Concrete	27.2261	Traverse 2	Westcliff	1. Pre-Sunrise
		Asphalt Concrete	28.7218	Traverse 2	Westcliff	1. Pre-Sunrise
		Asphalt Concrete	28.2847	Traverse 2	Westcliff	1. Pre-Sunrise
		Asphalt Concrete	28.8458	Traverse 2	Westcliff	1. Pre-Sunrise
		Asphalt Concrete	29.0803	Traverse 2	Westcliff	1. Pre-Sunrise
		Asphalt Concrete	29.2876	Traverse 2	Westcliff	1. Pre-Sunrise
		Asphalt Concrete	27.7322	Traverse 2	Westcliff	1. Pre-Sunrise
		Asphalt Concrete	28.7648	Traverse 2	Westcliff	1. Pre-Sunrise
		Asphalt Concrete	28.4955	Traverse 2	Westcliff	1. Pre-Sunrise
		Asphalt Concrete	28.771	Traverse 2	Westcliff	1. Pre-Sunrise
		Asphalt Concrete	28.3815	Traverse 2	Westcliff	1. Pre-Sunrise
		Asphalt Concrete	27.5821	Traverse 2	Westcliff	1. Pre-Sunrise
		Asphalt Concrete	28.4406	Traverse 2	Westcliff	1. Pre-Sunrise
		Asphalt Concrete	29.0763	Traverse 2	Westcliff	1. Pre-Sunrise
		Asphalt Concrete	28.6729	Traverse 2	Westcliff	1. Pre-Sunrise
		Asphalt Concrete	28.4584	Traverse 2	Westcliff	1. Pre-Sunrise
		Asphalt Concrete	28.4983	Traverse 2	Westcliff	1. Pre-Sunrise
		Asphalt Concrete	28.7856	Traverse 2	Westcliff	1. Pre-Sunrise
		Asphalt Concrete	30.388	Traverse 2	Westcliff	1. Pre-Sunrise
		Asphalt Concrete	28.192	Traverse 2	Westcliff	1. Pre-Sunrise
		Asphalt Concrete	28.8695	Traverse 2	Westcliff	1. Pre-Sunrise
		Asphalt Concrete	28.9477	Traverse 2	Westcliff	1. Pre-Sunrise
		Asphalt Concrete	28.561	Traverse 2	Westcliff	1. Pre-Sunrise
		Asphalt Concrete	28.2947	Traverse 2	Westcliff	1. Pre-Sunrise
		Asphalt Concrete	27.5288	Traverse 2	Westcliff	1. Pre-Sunrise
		Reflective Pavement	26.7514	Traverse 2	Westcliff	1. Pre-Sunrise
		Reflective Pavement	27.1477	Traverse 2	Westcliff	1. Pre-Sunrise
		Reflective Pavement	27.4467	Traverse 2	Westcliff	1. Pre-Sunrise
		Reflective Pavement	26.2346	Traverse 2	Westcliff	1. Pre-Sunrise
		Reflective Pavement	26.7447	Traverse 2	Westcliff	1. Pre-Sunrise
		Reflective Pavement	26.8105	Traverse 2	Westcliff	1. Pre-Sunrise
		Reflective Pavement	26.8582	Traverse 2	Westcliff	1. Pre-Sunrise
		Reflective Pavement	26.5338	Traverse 2	Westcliff	1. Pre-Sunrise
		Asphalt Concrete	27.6936	Traverse 2	Westcliff	1. Pre-Sunrise
		Asphalt Concrete	27.5979	Traverse 2	Westcliff	1. Pre-Sunrise
		Asphalt Concrete	26.8121	Traverse 2	Westcliff	1. Pre-Sunrise
		Asphalt Concrete	26.6843	Traverse 2	Westcliff	1. Pre-Sunrise
		Asphalt Concrete	28.1412	Traverse 2	Westcliff	1. Pre-Sunrise
		Asphalt Concrete	27.2679	Traverse 2	Westcliff	1. Pre-Sunrise
		Reflective Pavement	53.97	Traverse 1	Westcliff	2. Noon
		Asphalt Concrete	54.39	Traverse 1	Westcliff	2. Noon
		Asphalt Concrete	56.57	Traverse 1	Westcliff	2. Noon
		Asphalt Concrete	56.62	Traverse 1	Westcliff	2. Noon
		Asphalt Concrete	54.25	Traverse 1	Westcliff	2. Noon
		Reflective Pavement	50.13	Traverse 1	Westcliff	2. Noon
		Reflective Pavement	50.61	Traverse 1	Westcliff	2. Noon
		Reflective Pavement	52.39	Traverse 1	Westcliff	2. Noon
		Asphalt Concrete	56.05	Traverse 1	Westcliff	2. Noon
		Reflective Pavement	50.43	Traverse 1	Westcliff	2. Noon
		Reflective Pavement	49.41	Traverse 1	Westcliff	2. Noon
		Reflective Pavement	49.76	Traverse 1	Westcliff	2. Noon
		Reflective Pavement	51.14	Traverse 1	Westcliff	2. Noon
		Reflective Pavement	51.21	Traverse 1	Westcliff	2. Noon
		Reflective Pavement	50.3	Traverse 1	Westcliff	2. Noon
		Reflective Pavement	54.03	Traverse 1	Westcliff	2. Noon
		Reflective Pavement	50.32	Traverse 1	Westcliff	2. Noon
		Asphalt Concrete	60.54	Traverse 1	Westcliff	2. Noon
		Asphalt Concrete	61.9	Traverse 1	Westcliff	2. Noon
		Asphalt Concrete	62	Traverse 1	Westcliff	2. Noon
		Asphalt Concrete	62.1	Traverse 1	Westcliff	2. Noon
		Asphalt Concrete	61.96	Traverse 1	Westcliff	2. Noon
		Asphalt Concrete	59.9	Traverse 1	Westcliff	2. Noon
		Asphalt Concrete	56.39	Traverse 1	Westcliff	2. Noon
		Asphalt Concrete	56.86	Traverse 1	Westcliff	2. Noon
		Asphalt Concrete	57.2	Traverse 1	Westcliff	2. Noon
		Asphalt Concrete	59.7	Traverse 1	Westcliff	2. Noon
		Asphalt Concrete	60.27	Traverse 1	Westcliff	2. Noon
		Asphalt Concrete	61.35	Traverse 1	Westcliff	2. Noon
		Asphalt Concrete	60.92	Traverse 1	Westcliff	2. Noon
		Asphalt Concrete	61.65	Traverse 1	Westcliff	2. Noon
		Asphalt Concrete	61.79	Traverse 1	Westcliff	2. Noon
		Asphalt Concrete	61.28	Traverse 1	Westcliff	2. Noon
		Asphalt Concrete	63.22	Traverse 1	Westcliff	2. Noon
		Asphalt Concrete	60.62	Traverse 1	Westcliff	2. Noon
		Asphalt Concrete	59.87	Traverse 1	Westcliff	2. Noon
		Asphalt Concrete	55.86	Traverse 1	Westcliff	2. Noon
		Asphalt Concrete	60.46	Traverse 1	Westcliff	2. Noon
		Asphalt Concrete	59.24	Traverse 1	Westcliff	2. Noon
		Asphalt Concrete	61.95	Traverse 1	Westcliff	2. Noon
		Asphalt Concrete	60.47	Traverse 1	Westcliff	2. Noon
		Asphalt Concrete	58.59	Traverse 1	Westcliff	2. Noon
		Asphalt Concrete	60.69	Traverse 1	Westcliff	2. Noon
		Asphalt Concrete	58.19	Traverse 1	Westcliff	2. Noon
		Asphalt Concrete	61.58	Traverse 1	Westcliff	2. Noon
		Asphalt Concrete	61.31	Traverse 1	Westcliff	2. Noon
		Asphalt Concrete	59.47	Traverse 1	Westcliff	2. Noon
		Asphalt Concrete	61.06	Traverse 1	Westcliff	2. Noon
		Asphalt Concrete	56.08	Traverse 1	Westcliff	2. Noon
		Reflective Pavement	52.03	Traverse 1	Westcliff	2. Noon
		Reflective Pavement	50.58	Traverse 1	Westcliff	2. Noon
		Reflective Pavement	51.41	Traverse 1	Westcliff	2. Noon
		Reflective Pavement	49.55	Traverse 1	Westcliff	2. Noon
		Reflective Pavement	53.13	Traverse 1	Westcliff	2. Noon
		Reflective Pavement	49.43	Traverse 1	Westcliff	2. Noon
		Reflective Pavement	50.91	Traverse 1	Westcliff	2. Noon
		Asphalt Concrete	57.41	Traverse 1	Westcliff	2. Noon
		Asphalt Concrete	59.83	Traverse 1	Westcliff	2. Noon
		Asphalt Concrete	60.33	Traverse 1	Westcliff	2. Noon
		Asphalt Concrete	59.41	Traverse 1	Westcliff	2. Noon
		Asphalt Concrete	57.9413	Traverse 2	Westcliff	2. Noon
		Asphalt Concrete	59.6205	Traverse 2	Westcliff	2. Noon
		Asphalt Concrete	60.9358	Traverse 2	Westcliff	2. Noon
		Asphalt Concrete	56.6532	Traverse 2	Westcliff	2. Noon
		Reflective Pavement	52.938	Traverse 2	Westcliff	2. Noon
		Reflective Pavement	53.1583	Traverse 2	Westcliff	2. Noon
		Reflective Pavement	53.6579	Traverse 2	Westcliff	2. Noon
		Asphalt Concrete	58.1948	Traverse 2	Westcliff	2. Noon
		Reflective Pavement	52.0321	Traverse 2	Westcliff	2. Noon
		Reflective Pavement	52.9804	Traverse 2	Westcliff	2. Noon
		Reflective Pavement	50.064	Traverse 2	Westcliff	2. Noon
		Reflective Pavement	52.9722	Traverse 2	Westcliff	2. Noon
		Reflective Pavement	50.6559	Traverse 2	Westcliff	2. Noon
		Reflective Pavement	53.0061	Traverse 2	Westcliff	2. Noon
		Reflective Pavement	55.2005	Traverse 2	Westcliff	2. Noon
		Reflective Pavement	55.1574	Traverse 2	Westcliff	2. Noon
		Reflective Pavement	52.5812	Traverse 2	Westcliff	2. Noon
		Asphalt Concrete	62.4377	Traverse 2	Westcliff	2. Noon
		Asphalt Concrete	62.1858	Traverse 2	Westcliff	2. Noon
		Asphalt Concrete	62.7047	Traverse 2	Westcliff	2. Noon
		Asphalt Concrete	61.8971	Traverse 2	Westcliff	2. Noon
		Asphalt Concrete	63.6784	Traverse 2	Westcliff	2. Noon
		Asphalt Concrete	63.285	Traverse 2	Westcliff	2. Noon
		Asphalt Concrete	62.809	Traverse 2	Westcliff	2. Noon
		Asphalt Concrete	57.1911	Traverse 2	Westcliff	2. Noon
		Asphalt Concrete	59.5499	Traverse 2	Westcliff	2. Noon
		Asphalt Concrete	57.6658	Traverse 2	Westcliff	2. Noon
		Asphalt Concrete	61.7021	Traverse 2	Westcliff	2. Noon
		Asphalt Concrete	60.5788	Traverse 2	Westcliff	2. Noon
		Asphalt Concrete	60.7066	Traverse 2	Westcliff	2. Noon
		Asphalt Concrete	62.3174	Traverse 2	Westcliff	2. Noon
		Asphalt Concrete	62.7291	Traverse 2	Westcliff	2. Noon
		Asphalt Concrete	62.8274	Traverse 2	Westcliff	2. Noon
		Asphalt Concrete	62.0736	Traverse 2	Westcliff	2. Noon
		Asphalt Concrete	62.1156	Traverse 2	Westcliff	2. Noon
		Asphalt Concrete	60.6994	Traverse 2	Westcliff	2. Noon
		Asphalt Concrete	62.241	Traverse 2	Westcliff	2. Noon
		Asphalt Concrete	63.2788	Traverse 2	Westcliff	2. Noon
		Asphalt Concrete	58.6417	Traverse 2	Westcliff	2. Noon
		Asphalt Concrete	62.0905	Traverse 2	Westcliff	2. Noon
		Asphalt Concrete	58.7135	Traverse 2	Westcliff	2. Noon
		Asphalt Concrete	61.3372	Traverse 2	Westcliff	2. Noon
		Asphalt Concrete	62.3595	Traverse 2	Westcliff	2. Noon
		Asphalt Concrete	62.883	Traverse 2	Westcliff	2. Noon
		Asphalt Concrete	61.5769	Traverse 2	Westcliff	2. Noon
		Asphalt Concrete	59.4326	Traverse 2	Westcliff	2. Noon
		Asphalt Concrete	62.3228	Traverse 2	Westcliff	2. Noon
		Asphalt Concrete	61.0565	Traverse 2	Westcliff	2. Noon
		Asphalt Concrete	61.8931	Traverse 2	Westcliff	2. Noon
		Asphalt Concrete	61.508	Traverse 2	Westcliff	2. Noon
		Asphalt Concrete	62.4515	Traverse 2	Westcliff	2. Noon
		Asphalt Concrete	62.373	Traverse 2	Westcliff	2. Noon
		Asphalt Concrete	57.4821	Traverse 2	Westcliff	2. Noon
		Reflective Pavement	51.2758	Traverse 2	Westcliff	2. Noon
		Reflective Pavement	52.0799	Traverse 2	Westcliff	2. Noon
		Reflective Pavement	52.1848	Traverse 2	Westcliff	2. Noon
		Reflective Pavement	51.6622	Traverse 2	Westcliff	2. Noon
		Reflective Pavement	52.6207	Traverse 2	Westcliff	2. Noon
		Reflective Pavement	54.4148	Traverse 2	Westcliff	2. Noon
		Reflective Pavement	50.5434	Traverse 2	Westcliff	2. Noon
		Asphalt Concrete	60.2073	Traverse 2	Westcliff	2. Noon
		Asphalt Concrete	57.2739	Traverse 2	Westcliff	2. Noon
		Asphalt Concrete	60.4366	Traverse 2	Westcliff	2. Noon
		Asphalt Concrete	60.9622	Traverse 2	Westcliff	2. Noon
		Asphalt Concrete	55.4305	Traverse 2	Westcliff	2. Noon
		Reflective Pavement	53.4524	Traverse 1	Westcliff	3. Afternoon
		Asphalt Concrete	55.0116	Traverse 1	Westcliff	3. Afternoon
		Asphalt Concrete	55.8043	Traverse 1	Westcliff	3. Afternoon
		Asphalt Concrete	55.8563	Traverse 1	Westcliff	3. Afternoon
		Reflective Pavement	52.2729	Traverse 1	Westcliff	3. Afternoon
		Reflective Pavement	50.4361	Traverse 1	Westcliff	3. Afternoon
		Reflective Pavement	49.6942	Traverse 1	Westcliff	3. Afternoon
		Asphalt Concrete	55.8778	Traverse 1	Westcliff	3. Afternoon
		Reflective Pavement	51.1246	Traverse 1	Westcliff	3. Afternoon
		Reflective Pavement	49.4918	Traverse 1	Westcliff	3. Afternoon
		Reflective Pavement	53.9708	Traverse 1	Westcliff	3. Afternoon
		Reflective Pavement	50.4273	Traverse 1	Westcliff	3. Afternoon
		Reflective Pavement	50.6541	Traverse 1	Westcliff	3. Afternoon
		Reflective Pavement	59.1318	Traverse 1	Westcliff	3. Afternoon
		Asphalt Concrete	60.2454	Traverse 1	Westcliff	3. Afternoon
		Asphalt Concrete	59.0855	Traverse 1	Westcliff	3. Afternoon
		Asphalt Concrete	60.7209	Traverse 1	Westcliff	3. Afternoon
		Asphalt Concrete	60.5323	Traverse 1	Westcliff	3. Afternoon
		Asphalt Concrete	60.1063	Traverse 1	Westcliff	3. Afternoon
		Asphalt Concrete	55.1623	Traverse 1	Westcliff	3. Afternoon
		Asphalt Concrete	56.1611	Traverse 1	Westcliff	3. Afternoon
		Asphalt Concrete	56.4468	Traverse 1	Westcliff	3. Afternoon
		Asphalt Concrete	58.5064	Traverse 1	Westcliff	3. Afternoon
		Asphalt Concrete	60.9029	Traverse 1	Westcliff	3. Afternoon
		Asphalt Concrete	63.5775	Traverse 1	Westcliff	3. Afternoon
		Asphalt Concrete	60.0543	Traverse 1	Westcliff	3. Afternoon
		Asphalt Concrete	60.0068	Traverse 1	Westcliff	3. Afternoon
		Asphalt Concrete	60.7458	Traverse 1	Westcliff	3. Afternoon
		Asphalt Concrete	59.1546	Traverse 1	Westcliff	3. Afternoon
		Asphalt Concrete	60.3279	Traverse 1	Westcliff	3. Afternoon
		Asphalt Concrete	55.744	Traverse 1	Westcliff	3. Afternoon
		Asphalt Concrete	59.5122	Traverse 1	Westcliff	3. Afternoon
		Asphalt Concrete	54.4786	Traverse 1	Westcliff	3. Afternoon
		Asphalt Concrete	60.383	Traverse 1	Westcliff	3. Afternoon
		Asphalt Concrete	58.6608	Traverse 1	Westcliff	3. Afternoon
		Asphalt Concrete	59.4303	Traverse 1	Westcliff	3. Afternoon
		Asphalt Concrete	59.8513	Traverse 1	Westcliff	3. Afternoon
		Asphalt Concrete	60.5919	Traverse 1	Westcliff	3. Afternoon
		Asphalt Concrete	60.085	Traverse 1	Westcliff	3. Afternoon
		Asphalt Concrete	58.1128	Traverse 1	Westcliff	3. Afternoon
		Reflective Pavement	50.6462	Traverse 1	Westcliff	3. Afternoon
		Reflective Pavement	50.0251	Traverse 1	Westcliff	3. Afternoon
		Reflective Pavement	51.0262	Traverse 1	Westcliff	3. Afternoon
		Reflective Pavement	42.7472	Traverse 1	Westcliff	3. Afternoon
		Reflective Pavement	53.5962	Traverse 1	Westcliff	3. Afternoon
		Reflective Pavement	49.7033	Traverse 1	Westcliff	3. Afternoon
		Asphalt Concrete	57.566	Traverse 1	Westcliff	3. Afternoon
		Asphalt Concrete	58.7306	Traverse 1	Westcliff	3. Afternoon
		Asphalt Concrete	58.93	Traverse 1	Westcliff	3. Afternoon
		Asphalt Concrete	55.7352	Traverse 1	Westcliff	3. Afternoon
		Asphalt Concrete	47.0664	Traverse 2	Westcliff	3. Afternoon
		Asphalt Concrete	54.2897	Traverse 2	Westcliff	3. Afternoon
		Asphalt Concrete	55.2333	Traverse 2	Westcliff	3. Afternoon
		Asphalt Concrete	53.2548	Traverse 2	Westcliff	3. Afternoon
		Reflective Pavement	50.0065	Traverse 2	Westcliff	3. Afternoon
		Reflective Pavement	48.2812	Traverse 2	Westcliff	3. Afternoon
		Reflective Pavement	50.0888	Traverse 2	Westcliff	3. Afternoon
		Reflective Pavement	49.162	Traverse 2	Westcliff	3. Afternoon
		Reflective Pavement	49.1842	Traverse 2	Westcliff	3. Afternoon
		Reflective Pavement	48.9157	Traverse 2	Westcliff	3. Afternoon
		Reflective Pavement	48.0107	Traverse 2	Westcliff	3. Afternoon
		Reflective Pavement	50.2011	Traverse 2	Westcliff	3. Afternoon
		Reflective Pavement	45.731	Traverse 2	Westcliff	3. Afternoon
		Reflective Pavement	46.0733	Traverse 2	Westcliff	3. Afternoon
		Reflective Pavement	52.7268	Traverse 2	Westcliff	3. Afternoon
		Reflective Pavement	44.4546	Traverse 2	Westcliff	3. Afternoon
		Asphalt Concrete	58.351	Traverse 2	Westcliff	3. Afternoon
		Asphalt Concrete	57.6469	Traverse 2	Westcliff	3. Afternoon
		Asphalt Concrete	58.6456	Traverse 2	Westcliff	3. Afternoon
		Asphalt Concrete	57.8771	Traverse 2	Westcliff	3. Afternoon
		Asphalt Concrete	55.3348	Traverse 2	Westcliff	3. Afternoon
		Asphalt Concrete	55.9389	Traverse 2	Westcliff	3. Afternoon
		Asphalt Concrete	52.8918	Traverse 2	Westcliff	3. Afternoon
		Asphalt Concrete	51.7904	Traverse 2	Westcliff	3. Afternoon
		Asphalt Concrete	57.3722	Traverse 2	Westcliff	3. Afternoon
		Asphalt Concrete	58.2367	Traverse 2	Westcliff	3. Afternoon
		Asphalt Concrete	59.5944	Traverse 2	Westcliff	3. Afternoon
		Asphalt Concrete	51.6899	Traverse 2	Westcliff	3. Afternoon
		Asphalt Concrete	58.4028	Traverse 2	Westcliff	3. Afternoon
		Asphalt Concrete	57.9709	Traverse 2	Westcliff	3. Afternoon
		Asphalt Concrete	58.0418	Traverse 2	Westcliff	3. Afternoon
		Asphalt Concrete	57.1085	Traverse 2	Westcliff	3. Afternoon
		Asphalt Concrete	58.0045	Traverse 2	Westcliff	3. Afternoon
		Asphalt Concrete	58.0397	Traverse 2	Westcliff	3. Afternoon
		Asphalt Concrete	55.3768	Traverse 2	Westcliff	3. Afternoon
		Asphalt Concrete	57.0852	Traverse 2	Westcliff	3. Afternoon
		Asphalt Concrete	55.1672	Traverse 2	Westcliff	3. Afternoon
		Asphalt Concrete	58.8015	Traverse 2	Westcliff	3. Afternoon
		Asphalt Concrete	58.5825	Traverse 2	Westcliff	3. Afternoon
		Asphalt Concrete	57.835	Traverse 2	Westcliff	3. Afternoon
		Asphalt Concrete	57.7276	Traverse 2	Westcliff	3. Afternoon
		Asphalt Concrete	57.7582	Traverse 2	Westcliff	3. Afternoon
		Asphalt Concrete	57.1248	Traverse 2	Westcliff	3. Afternoon
		Asphalt Concrete	58.0958	Traverse 2	Westcliff	3. Afternoon
		Asphalt Concrete	57.8007	Traverse 2	Westcliff	3. Afternoon
		Asphalt Concrete	56.7109	Traverse 2	Westcliff	3. Afternoon
		Asphalt Concrete	53.2832	Traverse 2	Westcliff	3. Afternoon
		Reflective Pavement	49.9146	Traverse 2	Westcliff	3. Afternoon
		Reflective Pavement	49.4097	Traverse 2	Westcliff	3. Afternoon
		Reflective Pavement	49.1509	Traverse 2	Westcliff	3. Afternoon
		Reflective Pavement	49.3413	Traverse 2	Westcliff	3. Afternoon
		Reflective Pavement	48.6436	Traverse 2	Westcliff	3. Afternoon
		Reflective Pavement	50.7887	Traverse 2	Westcliff	3. Afternoon
		Reflective Pavement	49.5028	Traverse 2	Westcliff	3. Afternoon
		Asphalt Concrete	56.0972	Traverse 2	Westcliff	3. Afternoon
		Asphalt Concrete	53.0442	Traverse 2	Westcliff	3. Afternoon
		Asphalt Concrete	56.3656	Traverse 2	Westcliff	3. Afternoon
		Asphalt Concrete	55.703	Traverse 2	Westcliff	3. Afternoon
		Asphalt Concrete	53.6011	Traverse 2	Westcliff	3. Afternoon
		Asphalt Concrete	38.4385	Traverse 1	Westcliff	4. Post-Sunset
		Asphalt Concrete	38.3475	Traverse 1	Westcliff	4. Post-Sunset
		Asphalt Concrete	39.9582	Traverse 1	Westcliff	4. Post-Sunset
		Reflective Pavement	35.8204	Traverse 1	Westcliff	4. Post-Sunset
		Reflective Pavement	34.9795	Traverse 1	Westcliff	4. Post-Sunset
		Asphalt Concrete	38.3615	Traverse 1	Westcliff	4. Post-Sunset
		Asphalt Concrete	40.6433	Traverse 1	Westcliff	4. Post-Sunset
		Reflective Pavement	37.8334	Traverse 1	Westcliff	4. Post-Sunset
		Reflective Pavement	35.7679	Traverse 1	Westcliff	4. Post-Sunset
		Reflective Pavement	35.7578	Traverse 1	Westcliff	4. Post-Sunset
		Asphalt Concrete	36.9039	Traverse 1	Westcliff	4. Post-Sunset
		Reflective Pavement	36.1774	Traverse 1	Westcliff	4. Post-Sunset
		Reflective Pavement	34.3595	Traverse 1	Westcliff	4. Post-Sunset
		Reflective Pavement	36.3566	Traverse 1	Westcliff	4. Post-Sunset
		Reflective Pavement	35.2944	Traverse 1	Westcliff	4. Post-Sunset
		Reflective Pavement	34.9629	Traverse 1	Westcliff	4. Post-Sunset
		Reflective Pavement	37.0317	Traverse 1	Westcliff	4. Post-Sunset
		Reflective Pavement	36.8245	Traverse 1	Westcliff	4. Post-Sunset
		Asphalt Concrete	39.306	Traverse 1	Westcliff	4. Post-Sunset
		Asphalt Concrete	37.8312	Traverse 1	Westcliff	4. Post-Sunset
		Asphalt Concrete	39.186	Traverse 1	Westcliff	4. Post-Sunset
		Asphalt Concrete	40.2896	Traverse 1	Westcliff	4. Post-Sunset
		Asphalt Concrete	41.3338	Traverse 1	Westcliff	4. Post-Sunset
		Asphalt Concrete	38.1718	Traverse 1	Westcliff	4. Post-Sunset
		Asphalt Concrete	37.6144	Traverse 1	Westcliff	4. Post-Sunset
		Asphalt Concrete	37.7472	Traverse 1	Westcliff	4. Post-Sunset
		Asphalt Concrete	39.473	Traverse 1	Westcliff	4. Post-Sunset
		Asphalt Concrete	38.9952	Traverse 1	Westcliff	4. Post-Sunset
		Asphalt Concrete	38.507	Traverse 1	Westcliff	4. Post-Sunset
		Asphalt Concrete	39.7036	Traverse 1	Westcliff	4. Post-Sunset
		Asphalt Concrete	39.9827	Traverse 1	Westcliff	4. Post-Sunset
		Asphalt Concrete	38.1069	Traverse 1	Westcliff	4. Post-Sunset
		Asphalt Concrete	40.1562	Traverse 1	Westcliff	4. Post-Sunset
		Asphalt Concrete	36.5898	Traverse 1	Westcliff	4. Post-Sunset
		Asphalt Concrete	41.4415	Traverse 1	Westcliff	4. Post-Sunset
		Asphalt Concrete	39.1416	Traverse 1	Westcliff	4. Post-Sunset
		Asphalt Concrete	39.6666	Traverse 1	Westcliff	4. Post-Sunset
		Asphalt Concrete	39.9014	Traverse 1	Westcliff	4. Post-Sunset
		Asphalt Concrete	39.3982	Traverse 1	Westcliff	4. Post-Sunset
		Asphalt Concrete	39.3131	Traverse 1	Westcliff	4. Post-Sunset
[truncated: 91 more rows]
[truncated: 14 more columns]

## Sheet: Figure 4
Figure 4
		StreetSurface	Tair	Loop	Nbhood	Transect
	Data 1	Reflective Pavement	33.3499	Traverse 1	Garfield	1. Pre-Sunrise
		Asphalt Concrete	33.6804	Traverse 1	Garfield	1. Pre-Sunrise
		Asphalt Concrete	33.7306	Traverse 1	Garfield	1. Pre-Sunrise
		Reflective Pavement	33.7892	Traverse 1	Garfield	1. Pre-Sunrise
		Reflective Pavement	33.7204	Traverse 1	Garfield	1. Pre-Sunrise
		Asphalt Concrete	33.9578	Traverse 1	Garfield	1. Pre-Sunrise
		Asphalt Concrete	34.303	Traverse 1	Garfield	1. Pre-Sunrise
		Asphalt Concrete	33.9518	Traverse 1	Garfield	1. Pre-Sunrise
		Asphalt Concrete	34.1611	Traverse 1	Garfield	1. Pre-Sunrise
		Reflective Pavement	34.0333	Traverse 1	Garfield	1. Pre-Sunrise
		Reflective Pavement	34.1329	Traverse 1	Garfield	1. Pre-Sunrise
		Asphalt Concrete	34.0471	Traverse 1	Garfield	1. Pre-Sunrise
		Asphalt Concrete	33.9711	Traverse 1	Garfield	1. Pre-Sunrise
		Reflective Pavement	34.1817	Traverse 1	Garfield	1. Pre-Sunrise
		Reflective Pavement	34.0778	Traverse 1	Garfield	1. Pre-Sunrise
		Asphalt Concrete	33.7455	Traverse 1	Garfield	1. Pre-Sunrise
		Reflective Pavement	34.1877	Traverse 1	Garfield	1. Pre-Sunrise
		Reflective Pavement	34.0055	Traverse 1	Garfield	1. Pre-Sunrise
		Asphalt Concrete	33.9135	Traverse 1	Garfield	1. Pre-Sunrise
		Asphalt Concrete	34.1242	Traverse 1	Garfield	1. Pre-Sunrise
		Asphalt Concrete	33.9555	Traverse 1	Garfield	1. Pre-Sunrise
		Asphalt Concrete	34.1406	Traverse 1	Garfield	1. Pre-Sunrise
		Asphalt Concrete	34.0724	Traverse 1	Garfield	1. Pre-Sunrise
		Reflective Pavement	34.1098	Traverse 1	Garfield	1. Pre-Sunrise
		Asphalt Concrete	34.2695	Traverse 1	Garfield	1. Pre-Sunrise
		Reflective Pavement	34.0476	Traverse 1	Garfield	1. Pre-Sunrise
		Reflective Pavement	34.0301	Traverse 1	Garfield	1. Pre-Sunrise
		Asphalt Concrete	33.4526	Traverse 2	Garfield	1. Pre-Sunrise
		Reflective Pavement	33.768	Traverse 2	Garfield	1. Pre-Sunrise
		Asphalt Concrete	33.5924	Traverse 2	Garfield	1. Pre-Sunrise
		Asphalt Concrete	33.7071	Traverse 2	Garfield	1. Pre-Sunrise
		Asphalt Concrete	33.6376	Traverse 2	Garfield	1. Pre-Sunrise
		Asphalt Concrete	33.7548	Traverse 2	Garfield	1. Pre-Sunrise
		Reflective Pavement	33.7252	Traverse 2	Garfield	1. Pre-Sunrise
		Reflective Pavement	33.5148	Traverse 2	Garfield	1. Pre-Sunrise
		Asphalt Concrete	33.7855	Traverse 2	Garfield	1. Pre-Sunrise
		Asphalt Concrete	33.7799	Traverse 2	Garfield	1. Pre-Sunrise
		Asphalt Concrete	33.5957	Traverse 2	Garfield	1. Pre-Sunrise
		Asphalt Concrete	33.7529	Traverse 2	Garfield	1. Pre-Sunrise
		Asphalt Concrete	33.82	Traverse 2	Garfield	1. Pre-Sunrise
		Asphalt Concrete	33.4521	Traverse 2	Garfield	1. Pre-Sunrise
		Asphalt Concrete	33.5598	Traverse 2	Garfield	1. Pre-Sunrise
		Asphalt Concrete	33.4634	Traverse 2	Garfield	1. Pre-Sunrise
		Asphalt Concrete	33.5738	Traverse 2	Garfield	1. Pre-Sunrise
		Asphalt Concrete	33.5835	Traverse 2	Garfield	1. Pre-Sunrise
		Asphalt Concrete	33.6934	Traverse 2	Garfield	1. Pre-Sunrise
		Reflective Pavement	33.3969	Traverse 2	Garfield	1. Pre-Sunrise
		Asphalt Concrete	33.8351	Traverse 2	Garfield	1. Pre-Sunrise
		Asphalt Concrete	33.9551	Traverse 2	Garfield	1. Pre-Sunrise
		Reflective Pavement	33.6541	Traverse 2	Garfield	1. Pre-Sunrise
		Reflective Pavement	33.7631	Traverse 2	Garfield	1. Pre-Sunrise
		Asphalt Concrete	33.4341	Traverse 2	Garfield	1. Pre-Sunrise
		Reflective Pavement	33.5837	Traverse 2	Garfield	1. Pre-Sunrise
		Reflective Pavement	33.8795	Traverse 2	Garfield	1. Pre-Sunrise
		Reflective Pavement	34.2437	Traverse 2	Garfield	1. Pre-Sunrise
		Reflective Pavement	33.6138	Traverse 2	Garfield	1. Pre-Sunrise
		Asphalt Concrete	33.7175	Traverse 2	Garfield	1. Pre-Sunrise
		Asphalt Concrete	33.7206	Traverse 2	Garfield	1. Pre-Sunrise
		Asphalt Concrete	33.7154	Traverse 2	Garfield	1. Pre-Sunrise
		Asphalt Concrete	33.7205	Traverse 2	Garfield	1. Pre-Sunrise
		Reflective Pavement	33.7273	Traverse 2	Garfield	1. Pre-Sunrise
		Reflective Pavement	33.8285	Traverse 2	Garfield	1. Pre-Sunrise
		Reflective Pavement	33.8316	Traverse 2	Garfield	1. Pre-Sunrise
		Reflective Pavement	33.8376	Traverse 2	Garfield	1. Pre-Sunrise
		Reflective Pavement	33.9393	Traverse 2	Garfield	1. Pre-Sunrise
		Reflective Pavement	33.8459	Traverse 2	Garfield	1. Pre-Sunrise
		Reflective Pavement	33.7478	Traverse 2	Garfield	1. Pre-Sunrise
		Reflective Pavement	33.6716	Traverse 2	Garfield	1. Pre-Sunrise
		Asphalt Concrete	33.7459	Traverse 2	Garfield	1. Pre-Sunrise
		Asphalt Concrete	33.7598	Traverse 2	Garfield	1. Pre-Sunrise
		Asphalt Concrete	33.7481	Traverse 2	Garfield	1. Pre-Sunrise
		Asphalt Concrete	33.701	Traverse 2	Garfield	1. Pre-Sunrise
		Asphalt Concrete	33.7029	Traverse 2	Garfield	1. Pre-Sunrise
		Asphalt Concrete	33.5252	Traverse 2	Garfield	1. Pre-Sunrise
		Asphalt Concrete	33.6976	Traverse 2	Garfield	1. Pre-Sunrise
		Asphalt Concrete	33.9091	Traverse 2	Garfield	1. Pre-Sunrise
		Asphalt Concrete	33.8237	Traverse 2	Garfield	1. Pre-Sunrise
		Asphalt Concrete	33.5967	Traverse 2	Garfield	1. Pre-Sunrise
		Reflective Pavement	33.6519	Traverse 2	Garfield	1. Pre-Sunrise
		Asphalt Concrete	33.6331	Traverse 2	Garfield	1. Pre-Sunrise
		Asphalt Concrete	33.9202	Traverse 2	Garfield	1. Pre-Sunrise
		Reflective Pavement	33.5798	Traverse 2	Garfield	1. Pre-Sunrise
		Reflective Pavement	33.6332	Traverse 2	Garfield	1. Pre-Sunrise
		Reflective Pavement	33.5898	Traverse 2	Garfield	1. Pre-Sunrise
		Reflective Pavement	33.5912	Traverse 2	Garfield	1. Pre-Sunrise
		Reflective Pavement	43.4356	Traverse 1	Garfield	2. Noon
		Asphalt Concrete	43.349	Traverse 1	Garfield	2. Noon
		Asphalt Concrete	43.1178	Traverse 1	Garfield	2. Noon
		Asphalt Concrete	43.2318	Traverse 1	Garfield	2. Noon
		Asphalt Concrete	43.0609	Traverse 1	Garfield	2. Noon
		Asphalt Concrete	43.2012	Traverse 1	Garfield	2. Noon
		Asphalt Concrete	42.876	Traverse 1	Garfield	2. Noon
		Asphalt Concrete	43.5048	Traverse 1	Garfield	2. Noon
		Asphalt Concrete	43.3587	Traverse 1	Garfield	2. Noon
		Asphalt Concrete	43.5384	Traverse 1	Garfield	2. Noon
		Asphalt Concrete	43.0684	Traverse 1	Garfield	2. Noon
		Asphalt Concrete	42.7912	Traverse 1	Garfield	2. Noon
		Asphalt Concrete	43.1593	Traverse 1	Garfield	2. Noon
		Reflective Pavement	42.6898	Traverse 1	Garfield	2. Noon
		Asphalt Concrete	43.3001	Traverse 1	Garfield	2. Noon
		Reflective Pavement	43.1455	Traverse 1	Garfield	2. Noon
		Reflective Pavement	41.9792	Traverse 1	Garfield	2. Noon
		Reflective Pavement	42.8719	Traverse 1	Garfield	2. Noon
		Asphalt Concrete	42.7454	Traverse 1	Garfield	2. Noon
		Asphalt Concrete	43.2739	Traverse 1	Garfield	2. Noon
		Asphalt Concrete	42.8782	Traverse 1	Garfield	2. Noon
		Reflective Pavement	42.6499	Traverse 1	Garfield	2. Noon
		Reflective Pavement	43.5393	Traverse 1	Garfield	2. Noon
		Reflective Pavement	43.1055	Traverse 1	Garfield	2. Noon
		Asphalt Concrete	42.4913	Traverse 1	Garfield	2. Noon
		Reflective Pavement	42.9509	Traverse 1	Garfield	2. Noon
		Reflective Pavement	43.0209	Traverse 1	Garfield	2. Noon
		Asphalt Concrete	42.8667	Traverse 1	Garfield	2. Noon
		Asphalt Concrete	43.3723	Traverse 1	Garfield	2. Noon
		Asphalt Concrete	43.0814	Traverse 1	Garfield	2. Noon
		Asphalt Concrete	43.7382	Traverse 1	Garfield	2. Noon
		Asphalt Concrete	43.2553	Traverse 1	Garfield	2. Noon
		Asphalt Concrete	42.5088	Traverse 1	Garfield	2. Noon
		Asphalt Concrete	42.1475	Traverse 1	Garfield	2. Noon
		Reflective Pavement	43.1208	Traverse 1	Garfield	2. Noon
		Asphalt Concrete	42.5992	Traverse 1	Garfield	2. Noon
		Reflective Pavement	42.8512	Traverse 1	Garfield	2. Noon
		Asphalt Concrete	43.2887	Traverse 1	Garfield	2. Noon
		Asphalt Concrete	42.4606	Traverse 2	Garfield	2. Noon
		Asphalt Concrete	42.4675	Traverse 2	Garfield	2. Noon
		Reflective Pavement	42.6024	Traverse 2	Garfield	2. Noon
		Asphalt Concrete	43.673	Traverse 2	Garfield	2. Noon
		Asphalt Concrete	42.866	Traverse 2	Garfield	2. Noon
		Asphalt Concrete	42.9503	Traverse 2	Garfield	2. Noon
		Asphalt Concrete	44.2345	Traverse 2	Garfield	2. Noon
		Asphalt Concrete	43.3564	Traverse 2	Garfield	2. Noon
		Reflective Pavement	43.4444	Traverse 2	Garfield	2. Noon
		Asphalt Concrete	43.464	Traverse 2	Garfield	2. Noon
		Reflective Pavement	42.185	Traverse 2	Garfield	2. Noon
		Asphalt Concrete	43.2672	Traverse 2	Garfield	2. Noon
		Asphalt Concrete	43.3808	Traverse 2	Garfield	2. Noon
		Reflective Pavement	43.5569	Traverse 2	Garfield	2. Noon
		Reflective Pavement	43.5583	Traverse 2	Garfield	2. Noon
		Reflective Pavement	43.8592	Traverse 2	Garfield	2. Noon
		Reflective Pavement	43.3655	Traverse 2	Garfield	2. Noon
		Asphalt Concrete	43.5136	Traverse 2	Garfield	2. Noon
		Asphalt Concrete	43.1352	Traverse 2	Garfield	2. Noon
		Asphalt Concrete	43.1547	Traverse 2	Garfield	2. Noon
		Asphalt Concrete	43.6179	Traverse 2	Garfield	2. Noon
		Asphalt Concrete	42.9762	Traverse 2	Garfield	2. Noon
		Reflective Pavement	42.914	Traverse 2	Garfield	2. Noon
		Asphalt Concrete	43.4582	Traverse 2	Garfield	2. Noon
		Reflective Pavement	46.4652	Traverse 1	Garfield	3. Afternoon
		Asphalt Concrete	45.8975	Traverse 1	Garfield	3. Afternoon
		Asphalt Concrete	45.5656	Traverse 1	Garfield	3. Afternoon
		Reflective Pavement	45.3307	Traverse 1	Garfield	3. Afternoon
		Reflective Pavement	45.1262	Traverse 1	Garfield	3. Afternoon
		Asphalt Concrete	45.2858	Traverse 1	Garfield	3. Afternoon
		Asphalt Concrete	45.532	Traverse 1	Garfield	3. Afternoon
		Asphalt Concrete	46.0806	Traverse 1	Garfield	3. Afternoon
		Asphalt Concrete	45.704	Traverse 1	Garfield	3. Afternoon
		Asphalt Concrete	45.3962	Traverse 1	Garfield	3. Afternoon
		Reflective Pavement	46.0318	Traverse 1	Garfield	3. Afternoon
		Reflective Pavement	45.3466	Traverse 1	Garfield	3. Afternoon
		Asphalt Concrete	46.2202	Traverse 1	Garfield	3. Afternoon
		Reflective Pavement	45.422	Traverse 1	Garfield	3. Afternoon
		Reflective Pavement	45.893	Traverse 1	Garfield	3. Afternoon
		Reflective Pavement	44.9434	Traverse 1	Garfield	3. Afternoon
		Asphalt Concrete	45.6027	Traverse 1	Garfield	3. Afternoon
		Asphalt Concrete	45.9118	Traverse 1	Garfield	3. Afternoon
		Asphalt Concrete	45.2951	Traverse 1	Garfield	3. Afternoon
		Reflective Pavement	45.0339	Traverse 1	Garfield	3. Afternoon
		Reflective Pavement	45.3603	Traverse 1	Garfield	3. Afternoon
		Asphalt Concrete	45.0943	Traverse 1	Garfield	3. Afternoon
		Reflective Pavement	45.6627	Traverse 1	Garfield	3. Afternoon
		Reflective Pavement	45.2515	Traverse 1	Garfield	3. Afternoon
		Asphalt Concrete	45.3696	Traverse 1	Garfield	3. Afternoon
		Asphalt Concrete	45.0837	Traverse 1	Garfield	3. Afternoon
		Asphalt Concrete	45.0139	Traverse 1	Garfield	3. Afternoon
		Asphalt Concrete	45.2383	Traverse 1	Garfield	3. Afternoon
		Asphalt Concrete	45.5168	Traverse 1	Garfield	3. Afternoon
		Asphalt Concrete	45.3729	Traverse 1	Garfield	3. Afternoon
		Reflective Pavement	45.3576	Traverse 1	Garfield	3. Afternoon
		Asphalt Concrete	44.703	Traverse 1	Garfield	3. Afternoon
		Reflective Pavement	44.7144	Traverse 1	Garfield	3. Afternoon
		Reflective Pavement	45.3288	Traverse 1	Garfield	3. Afternoon
		Reflective Pavement	44.7499	Traverse 1	Garfield	3. Afternoon
		Reflective Pavement	44.3243	Traverse 2	Garfield	3. Afternoon
		Asphalt Concrete	44.5611	Traverse 2	Garfield	3. Afternoon
		Asphalt Concrete	44.8811	Traverse 2	Garfield	3. Afternoon
		Asphalt Concrete	44.2374	Traverse 2	Garfield	3. Afternoon
		Asphalt Concrete	44.3763	Traverse 2	Garfield	3. Afternoon
		Asphalt Concrete	44.4774	Traverse 2	Garfield	3. Afternoon
		Asphalt Concrete	45.0179	Traverse 2	Garfield	3. Afternoon
		Asphalt Concrete	44.8394	Traverse 2	Garfield	3. Afternoon
		Asphalt Concrete	44.5509	Traverse 2	Garfield	3. Afternoon
		Asphalt Concrete	45.0873	Traverse 2	Garfield	3. Afternoon
		Asphalt Concrete	44.907	Traverse 2	Garfield	3. Afternoon
		Asphalt Concrete	45.1523	Traverse 2	Garfield	3. Afternoon
		Asphalt Concrete	44.6689	Traverse 2	Garfield	3. Afternoon
		Reflective Pavement	45.1291	Traverse 2	Garfield	3. Afternoon
		Asphalt Concrete	45.1295	Traverse 2	Garfield	3. Afternoon
		Reflective Pavement	44.9247	Traverse 2	Garfield	3. Afternoon
		Reflective Pavement	44.9294	Traverse 2	Garfield	3. Afternoon
		Reflective Pavement	45.3131	Traverse 2	Garfield	3. Afternoon
		Reflective Pavement	45.2544	Traverse 2	Garfield	3. Afternoon
		Asphalt Concrete	44.9954	Traverse 2	Garfield	3. Afternoon
		Asphalt Concrete	45.0684	Traverse 2	Garfield	3. Afternoon
		Asphalt Concrete	45.9192	Traverse 2	Garfield	3. Afternoon
		Reflective Pavement	44.7156	Traverse 2	Garfield	3. Afternoon
		Reflective Pavement	45.1479	Traverse 2	Garfield	3. Afternoon
		Reflective Pavement	45.1638	Traverse 2	Garfield	3. Afternoon
		Asphalt Concrete	45.3811	Traverse 2	Garfield	3. Afternoon
		Reflective Pavement	45.1743	Traverse 2	Garfield	3. Afternoon
		Reflective Pavement	45.0354	Traverse 2	Garfield	3. Afternoon
		Asphalt Concrete	45.1516	Traverse 2	Garfield	3. Afternoon
		Asphalt Concrete	44.8303	Traverse 2	Garfield	3. Afternoon
		Asphalt Concrete	44.9683	Traverse 2	Garfield	3. Afternoon
		Asphalt Concrete	45.0126	Traverse 2	Garfield	3. Afternoon
		Asphalt Concrete	45.0326	Traverse 2	Garfield	3. Afternoon
		Asphalt Concrete	45.2523	Traverse 2	Garfield	3. Afternoon
		Asphalt Concrete	44.9752	Traverse 2	Garfield	3. Afternoon
		Reflective Pavement	45.356	Traverse 2	Garfield	3. Afternoon
		Asphalt Concrete	44.9492	Traverse 2	Garfield	3. Afternoon
		Asphalt Concrete	45.209	Traverse 2	Garfield	3. Afternoon
		Reflective Pavement	45.1089	Traverse 2	Garfield	3. Afternoon
		Reflective Pavement	45.0367	Traverse 2	Garfield	3. Afternoon
		Asphalt Concrete	45.0815	Traverse 2	Garfield	3. Afternoon
		Asphalt Concrete	45.0968	Traverse 2	Garfield	3. Afternoon
		Asphalt Concrete	40.6296	Traverse 1	Garfield	4. Post-Sunset
		Reflective Pavement	40.9728	Traverse 1	Garfield	4. Post-Sunset
		Asphalt Concrete	41.0208	Traverse 1	Garfield	4. Post-Sunset
		Asphalt Concrete	41.3793	Traverse 1	Garfield	4. Post-Sunset
		Asphalt Concrete	41.3229	Traverse 1	Garfield	4. Post-Sunset
		Reflective Pavement	40.8429	Traverse 1	Garfield	4. Post-Sunset
		Reflective Pavement	41.4391	Traverse 1	Garfield	4. Post-Sunset
		Asphalt Concrete	41.3121	Traverse 1	Garfield	4. Post-Sunset
		Asphalt Concrete	41.4088	Traverse 1	Garfield	4. Post-Sunset
		Asphalt Concrete	41.0779	Traverse 1	Garfield	4. Post-Sunset
		Asphalt Concrete	41.126	Traverse 1	Garfield	4. Post-Sunset
		Asphalt Concrete	41.6698	Traverse 1	Garfield	4. Post-Sunset
		Asphalt Concrete	41.5561	Traverse 1	Garfield	4. Post-Sunset
		Asphalt Concrete	41.9356	Traverse 1	Garfield	4. Post-Sunset
		Asphalt Concrete	41.585	Traverse 1	Garfield	4. Post-Sunset
		Asphalt Concrete	41.0674	Traverse 1	Garfield	4. Post-Sunset
		Reflective Pavement	40.9175	Traverse 1	Garfield	4. Post-Sunset
		Reflective Pavement	40.7655	Traverse 1	Garfield	4. Post-Sunset
		Asphalt Concrete	41.723	Traverse 1	Garfield	4. Post-Sunset
		Reflective Pavement	40.9165	Traverse 1	Garfield	4. Post-Sunset
		Reflective Pavement	40.5333	Traverse 1	Garfield	4. Post-Sunset
		Reflective Pavement	40.8188	Traverse 1	Garfield	4. Post-Sunset
		Reflective Pavement	40.1492	Traverse 1	Garfield	4. Post-Sunset
		Asphalt Concrete	41.0853	Traverse 1	Garfield	4. Post-Sunset
		Asphalt Concrete	41.4682	Traverse 1	Garfield	4. Post-Sunset
		Asphalt Concrete	42.0407	Traverse 1	Garfield	4. Post-Sunset
		Asphalt Concrete	41.1522	Traverse 1	Garfield	4. Post-Sunset
		Reflective Pavement	40.9494	Traverse 1	Garfield	4. Post-Sunset
		Reflective Pavement	40.766	Traverse 1	Garfield	4. Post-Sunset
		Reflective Pavement	40.5748	Traverse 1	Garfield	4. Post-Sunset
		Reflective Pavement	40.8559	Traverse 1	Garfield	4. Post-Sunset
		Reflective Pavement	40.3829	Traverse 1	Garfield	4. Post-Sunset
		Reflective Pavement	40.6769	Traverse 1	Garfield	4. Post-Sunset
		Reflective Pavement	40.6954	Traverse 1	Garfield	4. Post-Sunset
		Asphalt Concrete	40.9376	Traverse 1	Garfield	4. Post-Sunset
		Asphalt Concrete	41.1476	Traverse 1	Garfield	4. Post-Sunset
		Asphalt Concrete	41.1151	Traverse 1	Garfield	4. Post-Sunset
		Asphalt Concrete	40.9155	Traverse 1	Garfield	4. Post-Sunset
		Asphalt Concrete	40.8112	Traverse 1	Garfield	4. Post-Sunset
		Asphalt Concrete	41.0042	Traverse 1	Garfield	4. Post-Sunset
		Asphalt Concrete	41.3389	Traverse 1	Garfield	4. Post-Sunset
		Asphalt Concrete	41.8349	Traverse 1	Garfield	4. Post-Sunset
		Asphalt Concrete	40.9176	Traverse 1	Garfield	4. Post-Sunset
		Reflective Pavement	41.0215	Traverse 1	Garfield	4. Post-Sunset
		Asphalt Concrete	41.1199	Traverse 1	Garfield	4. Post-Sunset
		Reflective Pavement	41.129	Traverse 1	Garfield	4. Post-Sunset
		Reflective Pavement	41.1793	Traverse 1	Garfield	4. Post-Sunset
		Reflective Pavement	41.2296	Traverse 1	Garfield	4. Post-Sunset
		Reflective Pavement	41.0414	Traverse 1	Garfield	4. Post-Sunset
		Asphalt Concrete	41.1893	Traverse 1	Garfield	4. Post-Sunset
		Asphalt Concrete	40.6863	Traverse 2	Garfield	4. Post-Sunset
		Asphalt Concrete	40.9843	Traverse 2	Garfield	4. Post-Sunset
		Asphalt Concrete	40.6981	Traverse 2	Garfield	4. Post-Sunset
		Reflective Pavement	40.5337	Traverse 2	Garfield	4. Post-Sunset
		Reflective Pavement	40.6014	Traverse 2	Garfield	4. Post-Sunset
		Asphalt Concrete	40.0792	Traverse 2	Garfield	4. Post-Sunset
		Asphalt Concrete	39.9501	Traverse 2	Garfield	4. Post-Sunset
		Asphalt Concrete	39.7356	Traverse 2	Garfield	4. Post-Sunset
		Asphalt Concrete	39.9257	Traverse 2	Garfield	4. Post-Sunset
		Asphalt Concrete	40.4511	Traverse 2	Garfield	4. Post-Sunset
		Asphalt Concrete	40.4879	Traverse 2	Garfield	4. Post-Sunset
		Asphalt Concrete	40.6656	Traverse 2	Garfield	4. Post-Sunset
		Reflective Pavement	40.0496	Traverse 2	Garfield	4. Post-Sunset
		Reflective Pavement	40.2808	Traverse 2	Garfield	4. Post-Sunset
		Asphalt Concrete	41.0651	Traverse 2	Garfield	4. Post-Sunset
		Reflective Pavement	40.1472	Traverse 2	Garfield	4. Post-Sunset
		Reflective Pavement	39.8622	Traverse 2	Garfield	4. Post-Sunset
		Asphalt Concrete	41.1126	Traverse 2	Garfield	4. Post-Sunset
		Asphalt Concrete	40.5691	Traverse 2	Garfield	4. Post-Sunset
		Asphalt Concrete	40.5704	Traverse 2	Garfield	4. Post-Sunset
		Reflective Pavement	40.5862	Traverse 2	Garfield	4. Post-Sunset
		Reflective Pavement	40.7762	Traverse 2	Garfield	4. Post-Sunset
		Asphalt Concrete	41.0059	Traverse 2	Garfield	4. Post-Sunset
		Reflective Pavement	40.2102	Traverse 2	Garfield	4. Post-Sunset
		Reflective Pavement	40.4264	Traverse 2	Garfield	4. Post-Sunset
		Asphalt Concrete	40.5701	Traverse 2	Garfield	4. Post-Sunset
		Asphalt Concrete	40.5371	Traverse 2	Garfield	4. Post-Sunset
		Asphalt Concrete	40.5245	Traverse 2	Garfield	4. Post-Sunset
		Asphalt Concrete	41.0149	Traverse 2	Garfield	4. Post-Sunset
		Asphalt Concrete	41.1645	Traverse 2	Garfield	4. Post-Sunset
		Asphalt Concrete	40.728	Traverse 2	Garfield	4. Post-Sunset
		Asphalt Concrete	40.6125	Traverse 2	Garfield	4. Post-Sunset
		Reflective Pavement	41.0023	Traverse 2	Garfield	4. Post-Sunset
		Reflective Pavement	40.978	Traverse 2	Garfield	4. Post-Sunset
		Reflective Pavement	40.6575	Traverse 2	Garfield	4. Post-Sunset
		Asphalt Concrete	32.1439	Traverse 1	Maryvale	1. Pre-Sunrise
		Asphalt Concrete	32.1543	Traverse 1	Maryvale	1. Pre-Sunrise
		Asphalt Concrete	32.2435	Traverse 1	Maryvale	1. Pre-Sunrise
		Asphalt Concrete	32.1253	Traverse 1	Maryvale	1. Pre-Sunrise
		Asphalt Concrete	32.4631	Traverse 1	Maryvale	1. Pre-Sunrise
		Asphalt Concrete	32.3097	Traverse 1	Maryvale	1. Pre-Sunrise
		Asphalt Concrete	32.3913	Traverse 1	Maryvale	1. Pre-Sunrise
		Asphalt Concrete	32.2867	Traverse 1	Maryvale	1. Pre-Sunrise
		Asphalt Concrete	32.3564	Traverse 1	Maryvale	1. Pre-Sunrise
		Asphalt Concrete	32.682	Traverse 1	Maryvale	1. Pre-Sunrise
		Asphalt Concrete	32.962	Traverse 1	Maryvale	1. Pre-Sunrise
		Asphalt Concrete	32.489	Traverse 1	Maryvale	1. Pre-Sunrise
		Asphalt Concrete	32.4916	Traverse 1	Maryvale	1. Pre-Sunrise
		Asphalt Concrete	32.1871	Traverse 1	Maryvale	1. Pre-Sunrise
		Asphalt Concrete	32.4389	Traverse 1	Maryvale	1. Pre-Sunrise
		Asphalt Concrete	32.4608	Traverse 1	Maryvale	1. Pre-Sunrise
		Asphalt Concrete	32.192	Traverse 1	Maryvale	1. Pre-Sunrise
		Asphalt Concrete	31.8147	Traverse 1	Maryvale	1. Pre-Sunrise
		Asphalt Concrete	32.395	Traverse 1	Maryvale	1. Pre-Sunrise
		Asphalt Concrete	32.1436	Traverse 1	Maryvale	1. Pre-Sunrise
		Asphalt Concrete	31.7421	Traverse 1	Maryvale	1. Pre-Sunrise
		Asphalt Concrete	32.2114	Traverse 1	Maryvale	1. Pre-Sunrise
		Asphalt Concrete	31.9321	Traverse 1	Maryvale	1. Pre-Sunrise
		Asphalt Concrete	32.1728	Traverse 1	Maryvale	1. Pre-Sunrise
		Asphalt Concrete	32.1749	Traverse 1	Maryvale	1. Pre-Sunrise
		Asphalt Concrete	31.8945	Traverse 1	Maryvale	1. Pre-Sunrise
		Asphalt Concrete	32.0763	Traverse 1	Maryvale	1. Pre-Sunrise
		Asphalt Concrete	32.0379	Traverse 1	Maryvale	1. Pre-Sunrise
		Asphalt Concrete	31.7242	Traverse 1	Maryvale	1. Pre-Sunrise
		Asphalt Concrete	32.257	Traverse 1	Maryvale	1. Pre-Sunrise
		Asphalt Concrete	32.9097	Traverse 1	Maryvale	1. Pre-Sunrise
		Asphalt Concrete	32.8536	Traverse 1	Maryvale	1. Pre-Sunrise
		Asphalt Concrete	32.0166	Traverse 1	Maryvale	1. Pre-Sunrise
		Asphalt Concrete	32.2979	Traverse 1	Maryvale	1. Pre-Sunrise
		Asphalt Concrete	31.9611	Traverse 1	Maryvale	1. Pre-Sunrise
		Asphalt Concrete	32.2136	Traverse 1	Maryvale	1. Pre-Sunrise
		Asphalt Concrete	32.5851	Traverse 1	Maryvale	1. Pre-Sunrise
		Asphalt Concrete	32.3333	Traverse 1	Maryvale	1. Pre-Sunrise
		Reflective Pavement	32.4524	Traverse 1	Maryvale	1. Pre-Sunrise
		Reflective Pavement	32.4312	Traverse 1	Maryvale	1. Pre-Sunrise
		Reflective Pavement	32.3311	Traverse 1	Maryvale	1. Pre-Sunrise
		Asphalt Concrete	32.7463	Traverse 1	Maryvale	1. Pre-Sunrise
		Asphalt Concrete	32.907	Traverse 1	Maryvale	1. Pre-Sunrise
		Asphalt Concrete	31.9216	Traverse 1	Maryvale	1. Pre-Sunrise
		Asphalt Concrete	32.4225	Traverse 1	Maryvale	1. Pre-Sunrise
		Reflective Pavement	32.3327	Traverse 1	Maryvale	1. Pre-Sunrise
		Reflective Pavement	32.8876	Traverse 1	Maryvale	1. Pre-Sunrise
		Reflective Pavement	32.8027	Traverse 1	Maryvale	1. Pre-Sunrise
		Reflective Pavement	32.7299	Traverse 1	Maryvale	1. Pre-Sunrise
		Reflective Pavement	32.4925	Traverse 1	Maryvale	1. Pre-Sunrise
		Reflective Pavement	32.5803	Traverse 1	Maryvale	1. Pre-Sunrise
		Reflective Pavement	32.4921	Traverse 1	Maryvale	1. Pre-Sunrise
		Reflective Pavement	32.6893	Traverse 1	Maryvale	1. Pre-Sunrise
		Reflective Pavement	32.4994	Traverse 1	Maryvale	1. Pre-Sunrise
		Reflective Pavement	32.3954	Traverse 1	Maryvale	1. Pre-Sunrise
		Reflective Pavement	32.3887	Traverse 1	Maryvale	1. Pre-Sunrise
		Reflective Pavement	32.4983	Traverse 1	Maryvale	1. Pre-Sunrise
		Reflective Pavement	32.2821	Traverse 1	Maryvale	1. Pre-Sunrise
		Reflective Pavement	32.4703	Traverse 1	Maryvale	1. Pre-Sunrise
		Reflective Pavement	32.2373	Traverse 1	Maryvale	1. Pre-Sunrise
		Reflective Pavement	32.6874	Traverse 1	Maryvale	1. Pre-Sunrise
		Asphalt Concrete	32.9013	Traverse 1	Maryvale	1. Pre-Sunrise
		Asphalt Concrete	32.2091	Traverse 1	Maryvale	1. Pre-Sunrise
		Asphalt Concrete	32.8572	Traverse 2	Maryvale	1. Pre-Sunrise
		Asphalt Concrete	32.6431	Traverse 2	Maryvale	1. Pre-Sunrise
		Asphalt Concrete	32.3638	Traverse 2	Maryvale	1. Pre-Sunrise
		Asphalt Concrete	32.7637	Traverse 2	Maryvale	1. Pre-Sunrise
		Asphalt Concrete	32.563	Traverse 2	Maryvale	1. Pre-Sunrise
		Asphalt Concrete	32.5149	Traverse 2	Maryvale	1. Pre-Sunrise
		Asphalt Concrete	32.4437	Traverse 2	Maryvale	1. Pre-Sunrise
		Asphalt Concrete	32.363	Traverse 2	Maryvale	1. Pre-Sunrise
		Asphalt Concrete	32.5964	Traverse 2	Maryvale	1. Pre-Sunrise
		Asphalt Concrete	32.9398	Traverse 2	Maryvale	1. Pre-Sunrise
		Asphalt Concrete	33.3602	Traverse 2	Maryvale	1. Pre-Sunrise
		Asphalt Concrete	32.7977	Traverse 2	Maryvale	1. Pre-Sunrise
		Asphalt Concrete	32.5702	Traverse 2	Maryvale	1. Pre-Sunrise
		Asphalt Concrete	32.6433	Traverse 2	Maryvale	1. Pre-Sunrise
		Asphalt Concrete	32.3892	Traverse 2	Maryvale	1. Pre-Sunrise
		Asphalt Concrete	32.7196	Traverse 2	Maryvale	1. Pre-Sunrise
		Asphalt Concrete	32.4386	Traverse 2	Maryvale	1. Pre-Sunrise
		Asphalt Concrete	32.4466	Traverse 2	Maryvale	1. Pre-Sunrise
		Asphalt Concrete	32.6911	Traverse 2	Maryvale	1. Pre-Sunrise
		Asphalt Concrete	33.0478	Traverse 2	Maryvale	1. Pre-Sunrise
		Asphalt Concrete	32.6002	Traverse 2	Maryvale	1. Pre-Sunrise
		Asphalt Concrete	32.3434	Traverse 2	Maryvale	1. Pre-Sunrise
		Asphalt Concrete	33.1537	Traverse 2	Maryvale	1. Pre-Sunrise
		Asphalt Concrete	33.1331	Traverse 2	Maryvale	1. Pre-Sunrise
		Asphalt Concrete	32.6426	Traverse 2	Maryvale	1. Pre-Sunrise
		Asphalt Concrete	32.7823	Traverse 2	Maryvale	1. Pre-Sunrise
		Asphalt Concrete	32.4193	Traverse 2	Maryvale	1. Pre-Sunrise
		Asphalt Concrete	32.3683	Traverse 2	Maryvale	1. Pre-Sunrise
		Asphalt Concrete	32.5635	Traverse 2	Maryvale	1. Pre-Sunrise
		Asphalt Concrete	32.6234	Traverse 2	Maryvale	1. Pre-Sunrise
		Asphalt Concrete	32.3738	Traverse 2	Maryvale	1. Pre-Sunrise
		Asphalt Concrete	32.765	Traverse 2	Maryvale	1. Pre-Sunrise
		Asphalt Concrete	32.7288	Traverse 2	Maryvale	1. Pre-Sunrise
		Asphalt Concrete	32.5907	Traverse 2	Maryvale	1. Pre-Sunrise
		Asphalt Concrete	32.1749	Traverse 2	Maryvale	1. Pre-Sunrise
		Asphalt Concrete	32.0892	Traverse 2	Maryvale	1. Pre-Sunrise
		Asphalt Concrete	32.7145	Traverse 2	Maryvale	1. Pre-Sunrise
		Asphalt Concrete	32.6635	Traverse 2	Maryvale	1. Pre-Sunrise
		Reflective Pavement	32.6457	Traverse 2	Maryvale	1. Pre-Sunrise
		Reflective Pavement	32.464	Traverse 2	Maryvale	1. Pre-Sunrise
		Reflective Pavement	32.3634	Traverse 2	Maryvale	1. Pre-Sunrise
		Asphalt Concrete	32.9217	Traverse 2	Maryvale	1. Pre-Sunrise
		Asphalt Concrete	33.0184	Traverse 2	Maryvale	1. Pre-Sunrise
		Asphalt Concrete	32.1068	Traverse 2	Maryvale	1. Pre-Sunrise
		Asphalt Concrete	32.4935	Traverse 2	Maryvale	1. Pre-Sunrise
		Reflective Pavement	32.7796	Traverse 2	Maryvale	1. Pre-Sunrise
		Reflective Pavement	33.0734	Traverse 2	Maryvale	1. Pre-Sunrise
		Reflective Pavement	32.8378	Traverse 2	Maryvale	1. Pre-Sunrise
		Reflective Pavement	32.7581	Traverse 2	Maryvale	1. Pre-Sunrise
		Reflective Pavement	32.622	Traverse 2	Maryvale	1. Pre-Sunrise
		Reflective Pavement	32.5493	Traverse 2	Maryvale	1. Pre-Sunrise
		Reflective Pavement	32.5924	Traverse 2	Maryvale	1. Pre-Sunrise
		Reflective Pavement	32.7554	Traverse 2	Maryvale	1. Pre-Sunrise
		Reflective Pavement	32.5991	Traverse 2	Maryvale	1. Pre-Sunrise
		Reflective Pavement	32.5365	Traverse 2	Maryvale	1. Pre-Sunrise
		Reflective Pavement	32.6387	Traverse 2	Maryvale	1. Pre-Sunrise
		Reflective Pavement	32.6316	Traverse 2	Maryvale	1. Pre-Sunrise
		Reflective Pavement	32.4715	Traverse 2	Maryvale	1. Pre-Sunrise
		Reflective Pavement	32.5644	Traverse 2	Maryvale	1. Pre-Sunrise
		Reflective Pavement	32.2983	Traverse 2	Maryvale	1. Pre-Sunrise
		Reflective Pavement	32.6271	Traverse 2	Maryvale	1. Pre-Sunrise
		Asphalt Concrete	32.8135	Traverse 2	Maryvale	1. Pre-Sunrise
		Asphalt Concrete	32.7918	Traverse 2	Maryvale	1. Pre-Sunrise
		Asphalt Concrete	32.506	Traverse 2	Maryvale	1. Pre-Sunrise
		Asphalt Concrete	32.4378	Traverse 2	Maryvale	1. Pre-Sunrise
		Asphalt Concrete	32.896	Traverse 2	Maryvale	1. Pre-Sunrise
		Asphalt Concrete	32.4962	Traverse 2	Maryvale	1. Pre-Sunrise
		Asphalt Concrete	43.1274	Traverse 1	Maryvale	2. Noon
		Asphalt Concrete	43.1728	Traverse 1	Maryvale	2. Noon
		Asphalt Concrete	42.7454	Traverse 1	Maryvale	2. Noon
		Asphalt Concrete	43.3041	Traverse 1	Maryvale	2. Noon
		Asphalt Concrete	43.3418	Traverse 1	Maryvale	2. Noon
		Asphalt Concrete	43.3891	Traverse 1	Maryvale	2. Noon
		Asphalt Concrete	43.4923	Traverse 1	Maryvale	2. Noon
		Asphalt Concrete	43.3109	Traverse 1	Maryvale	2. Noon
		Asphalt Concrete	42.7035	Traverse 1	Maryvale	2. Noon
		Asphalt Concrete	43.0361	Traverse 1	Maryvale	2. Noon
		Asphalt Concrete	42.9498	Traverse 1	Maryvale	2. Noon
		Asphalt Concrete	43.6286	Traverse 1	Maryvale	2. Noon
		Asphalt Concrete	44.0346	Traverse 1	Maryvale	2. Noon
		Asphalt Concrete	43.589	Traverse 1	Maryvale	2. Noon
		Asphalt Concrete	42.6491	Traverse 1	Maryvale	2. Noon
		Asphalt Concrete	43.0664	Traverse 1	Maryvale	2. Noon
		Asphalt Concrete	43.3729	Traverse 1	Maryvale	2. Noon
		Asphalt Concrete	43.1367	Traverse 1	Maryvale	2. Noon
		Asphalt Concrete	43.2828	Traverse 1	Maryvale	2. Noon
		Asphalt Concrete	43.0824	Traverse 1	Maryvale	2. Noon
		Asphalt Concrete	43.0184	Traverse 1	Maryvale	2. Noon
		Asphalt Concrete	43.023	Traverse 1	Maryvale	2. Noon
		Asphalt Concrete	42.9352	Traverse 1	Maryvale	2. Noon
		Asphalt Concrete	42.7302	Traverse 1	Maryvale	2. Noon
		Asphalt Concrete	42.7891	Traverse 1	Maryvale	2. Noon
		Asphalt Concrete	43.0156	Traverse 1	Maryvale	2. Noon
		Asphalt Concrete	42.5781	Traverse 1	Maryvale	2. Noon
		Asphalt Concrete	42.3329	Traverse 1	Maryvale	2. Noon
		Asphalt Concrete	43.2949	Traverse 1	Maryvale	2. Noon
		Asphalt Concrete	43.1178	Traverse 1	Maryvale	2. Noon
		Asphalt Concrete	42.4273	Traverse 1	Maryvale	2. Noon
		Asphalt Concrete	42.7084	Traverse 1	Maryvale	2. Noon
		Asphalt Concrete	42.619	Traverse 1	Maryvale	2. Noon
		Asphalt Concrete	42.8008	Traverse 1	Maryvale	2. Noon
		Asphalt Concrete	43.025	Traverse 1	Maryvale	2. Noon
		Asphalt Concrete	43.141	Traverse 1	Maryvale	2. Noon
		Asphalt Concrete	43.3247	Traverse 1	Maryvale	2. Noon
		Asphalt Concrete	42.911	Traverse 1	Maryvale	2. Noon
		Asphalt Concrete	43.3471	Traverse 1	Maryvale	2. Noon
		Asphalt Concrete	43.4249	Traverse 1	Maryvale	2. Noon
		Asphalt Concrete	42.9278	Traverse 1	Maryvale	2. Noon
		Asphalt Concrete	42.8725	Traverse 1	Maryvale	2. Noon
		Asphalt Concrete	42.8589	Traverse 1	Maryvale	2. Noon
		Asphalt Concrete	43.2379	Traverse 1	Maryvale	2. Noon
		Asphalt Concrete	42.5894	Traverse 1	Maryvale	2. Noon
		Asphalt Concrete	42.8264	Traverse 1	Maryvale	2. Noon
		Asphalt Concrete	42.9851	Traverse 1	Maryvale	2. Noon
		Asphalt Concrete	43.1105	Traverse 1	Maryvale	2. Noon
		Asphalt Concrete	42.7542	Traverse 1	Maryvale	2. Noon
		Asphalt Concrete	42.5444	Traverse 1	Maryvale	2. Noon
		Asphalt Concrete	43.0708	Traverse 1	Maryvale	2. Noon
		Asphalt Concrete	42.8228	Traverse 1	Maryvale	2. Noon
		Asphalt Concrete	43.4424	Traverse 1	Maryvale	2. Noon
		Asphalt Concrete	42.9487	Traverse 1	Maryvale	2. Noon
		Asphalt Concrete	42.8424	Traverse 1	Maryvale	2. Noon
		Asphalt Concrete	42.7819	Traverse 1	Maryvale	2. Noon
		Reflective Pavement	42.8728	Traverse 1	Maryvale	2. Noon
		Reflective Pavement	42.7168	Traverse 1	Maryvale	2. Noon
		Reflective Pavement	43.2269	Traverse 1	Maryvale	2. Noon
		Reflective Pavement	42.8298	Traverse 1	Maryvale	2. Noon
		Reflective Pavement	42.1872	Traverse 1	Maryvale	2. Noon
		Reflective Pavement	43.1753	Traverse 1	Maryvale	2. Noon
		Reflective Pavement	42.6134	Traverse 1	Maryvale	2. Noon
		Asphalt Concrete	42.4955	Traverse 1	Maryvale	2. Noon
		Asphalt Concrete	42.9288	Traverse 1	Maryvale	2. Noon
		Asphalt Concrete	42.8185	Traverse 1	Maryvale	2. Noon
		Asphalt Concrete	43.4039	Traverse 1	Maryvale	2. Noon
		Asphalt Concrete	43.8677	Traverse 1	Maryvale	2. Noon
		Reflective Pavement	42.74	Traverse 1	Maryvale	2. Noon
		Reflective Pavement	43.5179	Traverse 1	Maryvale	2. Noon
	Data 2	Reflective Pavement	44.2497	Traverse 1	Maryvale	2. Noon
		Reflective Pavement	42.602	Traverse 1	Maryvale	2. Noon
		Reflective Pavement	43.1218	Traverse 1	Maryvale	2. Noon
		Reflective Pavement	42.425	Traverse 1	Maryvale	2. Noon
		Reflective Pavement	43.0391	Traverse 1	Maryvale	2. Noon
		Reflective Pavement	43.5443	Traverse 1	Maryvale	2. Noon
		Reflective Pavement	43.1192	Traverse 1	Maryvale	2. Noon
		Reflective Pavement	41.5584	Traverse 1	Maryvale	2. Noon
		Reflective Pavement	42.2348	Traverse 1	Maryvale	2. Noon
		Reflective Pavement	42.4737	Traverse 1	Maryvale	2. Noon
		Reflective Pavement	42.5184	Traverse 1	Maryvale	2. Noon
		Reflective Pavement	42.8216	Traverse 1	Maryvale	2. Noon
		Reflective Pavement	42.9395	Traverse 1	Maryvale	2. Noon
		Reflective Pavement	42.3033	Traverse 1	Maryvale	2. Noon
		Reflective Pavement	43.0123	Traverse 1	Maryvale	2. Noon
		Reflective Pavement	42.6273	Traverse 1	Maryvale	2. Noon
		Reflective Pavement	42.6937	Traverse 1	Maryvale	2. Noon
		Reflective Pavement	42.7524	Traverse 1	Maryvale	2. Noon
		Reflective Pavement	42.2032	Traverse 1	Maryvale	2. Noon
		Reflective Pavement	43.5073	Traverse 1	Maryvale	2. Noon
		Asphalt Concrete	42.7338	Traverse 1	Maryvale	2. Noon
		Asphalt Concrete	43.6242	Traverse 1	Maryvale	2. Noon
		Asphalt Concrete	43.2767	Traverse 1	Maryvale	2. Noon
		Asphalt Concrete	42.8553	Traverse 1	Maryvale	2. Noon
		Asphalt Concrete	42.9605	Traverse 2	Maryvale	2. Noon
		Asphalt Concrete	43.6387	Traverse 2	Maryvale	2. Noon
		Asphalt Concrete	42.8228	Traverse 2	Maryvale	2. Noon
		Asphalt Concrete	43.7785	Traverse 2	Maryvale	2. Noon
		Asphalt Concrete	42.9859	Traverse 2	Maryvale	2. Noon
		Asphalt Concrete	43.1738	Traverse 2	Maryvale	2. Noon
		Asphalt Concrete	43.0096	Traverse 2	Maryvale	2. Noon
		Asphalt Concrete	43.3449	Traverse 2	Maryvale	2. Noon
		Asphalt Concrete	43.1906	Traverse 2	Maryvale	2. Noon
		Asphalt Concrete	43.7046	Traverse 2	Maryvale	2. Noon
		Asphalt Concrete	43.5652	Traverse 2	Maryvale	2. Noon
		Asphalt Concrete	42.702	Traverse 2	Maryvale	2. Noon
		Asphalt Concrete	43.3088	Traverse 2	Maryvale	2. Noon
		Asphalt Concrete	42.9692	Traverse 2	Maryvale	2. Noon
		Asphalt Concrete	42.9855	Traverse 2	Maryvale	2. Noon
		Asphalt Concrete	42.7321	Traverse 2	Maryvale	2. Noon
		Asphalt Concrete	42.7237	Traverse 2	Maryvale	2. Noon
		Asphalt Concrete	42.9279	Traverse 2	Maryvale	2. Noon
		Asphalt Concrete	42.1726	Traverse 2	Maryvale	2. Noon
		Asphalt Concrete	42.0965	Traverse 2	Maryvale	2. Noon
		Asphalt Concrete	42.1235	Traverse 2	Maryvale	2. Noon
		Asphalt Concrete	42.1004	Traverse 2	Maryvale	2. Noon
		Asphalt Concrete	43.0608	Traverse 2	Maryvale	2. Noon
		Asphalt Concrete	43	Traverse 2	Maryvale	2. Noon
		Asphalt Concrete	43.1294	Traverse 2	Maryvale	2. Noon
		Asphalt Concrete	42.8038	Traverse 2	Maryvale	2. Noon
		Asphalt Concrete	43.4478	Traverse 2	Maryvale	2. Noon
		Asphalt Concrete	42.6017	Traverse 2	Maryvale	2. Noon
		Asphalt Concrete	44.0767	Traverse 2	Maryvale	2. Noon
		Asphalt Concrete	43.3614	Traverse 2	Maryvale	2. Noon
		Asphalt Concrete	43.3514	Traverse 2	Maryvale	2. Noon
		Asphalt Concrete	42.4975	Traverse 2	Maryvale	2. Noon
		Asphalt Concrete	42.8435	Traverse 2	Maryvale	2. Noon
		Asphalt Concrete	42.8898	Traverse 2	Maryvale	2. Noon
		Asphalt Concrete	43.7885	Traverse 2	Maryvale	2. Noon
		Asphalt Concrete	42.8465	Traverse 2	Maryvale	2. Noon
		Asphalt Concrete	42.8388	Traverse 2	Maryvale	2. Noon
		Asphalt Concrete	43.5972	Traverse 2	Maryvale	2. Noon
		Asphalt Concrete	42.9637	Traverse 2	Maryvale	2. Noon
		Asphalt Concrete	43.1998	Traverse 2	Maryvale	2. Noon
		Asphalt Concrete	43.7295	Traverse 2	Maryvale	2. Noon
		Asphalt Concrete	43.3294	Traverse 2	Maryvale	2. Noon
		Reflective Pavement	43.0722	Traverse 2	Maryvale	2. Noon
		Reflective Pavement	43.2049	Traverse 2	Maryvale	2. Noon
		Reflective Pavement	43.5842	Traverse 2	Maryvale	2. Noon
		Reflective Pavement	42.6584	Traverse 2	Maryvale	2. Noon
		Asphalt Concrete	43.3051	Traverse 2	Maryvale	2. Noon
		Asphalt Concrete	42.166	Traverse 2	Maryvale	2. Noon
		Asphalt Concrete	43.2422	Traverse 2	Maryvale	2. Noon
		Asphalt Concrete	42.3826	Traverse 2	Maryvale	2. Noon
		Reflective Pavement	42.8985	Traverse 2	Maryvale	2. Noon
		Reflective Pavement	43.0121	Traverse 2	Maryvale	2. Noon
		Reflective Pavement	43.1031	Traverse 2	Maryvale	2. Noon
		Reflective Pavement	43.0713	Traverse 2	Maryvale	2. Noon
		Reflective Pavement	42.8898	Traverse 2	Maryvale	2. Noon
		Reflective Pavement	42.979	Traverse 2	Maryvale	2. Noon
		Reflective Pavement	42.5825	Traverse 2	Maryvale	2. Noon
		Reflective Pavement	42.6442	Traverse 2	Maryvale	2. Noon
		Reflective Pavement	42.8844	Traverse 2	Maryvale	2. Noon
		Reflective Pavement	42.8307	Traverse 2	Maryvale	2. Noon
		Reflective Pavement	42.9344	Traverse 2	Maryvale	2. Noon
		Reflective Pavement	42.7143	Traverse 2	Maryvale	2. Noon
		Reflective Pavement	42.6181	Traverse 2	Maryvale	2. Noon
		Reflective Pavement	42.508	Traverse 2	Maryvale	2. Noon
		Reflective Pavement	42.4332	Traverse 2	Maryvale	2. Noon
		Reflective Pavement	42.8445	Traverse 2	Maryvale	2. Noon
		Reflective Pavement	43.8447	Traverse 2	Maryvale	2. Noon
		Asphalt Concrete	43.6027	Traverse 2	Maryvale	2. Noon
		Asphalt Concrete	44.5011	Traverse 2	Maryvale	2. Noon
		Asphalt Concrete	43.6285	Traverse 2	Maryvale	2. Noon
		Asphalt Concrete	43.3756	Traverse 2	Maryvale	2. Noon
		Asphalt Concrete	42.8374	Traverse 2	Maryvale	2. Noon
		Asphalt Concrete	43.787	Traverse 2	Maryvale	2. Noon
		Asphalt Concrete	43.0835	Traverse 2	Maryvale	2. Noon
		Asphalt Concrete	43.6348	Traverse 2	Maryvale	2. Noon
		Asphalt Concrete	43.0984	Traverse 2	Maryvale	2. Noon
		Asphalt Concrete	42.5618	Traverse 2	Maryvale	2. Noon
		Asphalt Concrete	42.8875	Traverse 2	Maryvale	2. Noon
		Reflective Pavement	42.926	Traverse 2	Maryvale	2. Noon
		Reflective Pavement	43.183	Traverse 2	Maryvale	2. Noon
		Reflective Pavement	43.1297	Traverse 2	Maryvale	2. Noon
		Reflective Pavement	42.6814	Traverse 2	Maryvale	2. Noon
		Reflective Pavement	42.6661	Traverse 2	Maryvale	2. Noon
		Reflective Pavement	43.1374	Traverse 2	Maryvale	2. Noon
		Reflective Pavement	43.2445	Traverse 2	Maryvale	2. Noon
		Reflective Pavement	43.2108	Traverse 2	Maryvale	2. Noon
		Reflective Pavement	43.3219	Traverse 2	Maryvale	2. Noon
		Reflective Pavement	42.9291	Traverse 2	Maryvale	2. Noon
		Reflective Pavement	42.8221	Traverse 2	Maryvale	2. Noon
		Reflective Pavement	43.4404	Traverse 2	Maryvale	2. Noon
		Asphalt Concrete	43.3686	Traverse 2	Maryvale	2. Noon
		Asphalt Concrete	42.9566	Traverse 2	Maryvale	2. Noon
		Asphalt Concrete	43.1154	Traverse 2	Maryvale	2. Noon
		Asphalt Concrete	44.7387	Traverse 1	Maryvale	3. Afternoon
		Asphalt Concrete	44.5662	Traverse 1	Maryvale	3. Afternoon
		Asphalt Concrete	43.6645	Traverse 1	Maryvale	3. Afternoon
		Asphalt Concrete	43.9089	Traverse 1	Maryvale	3. Afternoon
		Asphalt Concrete	43.5964	Traverse 1	Maryvale	3. Afternoon
		Asphalt Concrete	44.3557	Traverse 1	Maryvale	3. Afternoon
		Asphalt Concrete	44.2349	Traverse 1	Maryvale	3. Afternoon
		Asphalt Concrete	43.289	Traverse 1	Maryvale	3. Afternoon
		Asphalt Concrete	43.7771	Traverse 1	Maryvale	3. Afternoon
		Asphalt Concrete	44.7735	Traverse 1	Maryvale	3. Afternoon
		Asphalt Concrete	43.6121	Traverse 1	Maryvale	3. Afternoon
		Asphalt Concrete	43.8786	Traverse 1	Maryvale	3. Afternoon
		Asphalt Concrete	44.5342	Traverse 1	Maryvale	3. Afternoon
		Asphalt Concrete	43.6805	Traverse 1	Maryvale	3. Afternoon
		Asphalt Concrete	44.8067	Traverse 1	Maryvale	3. Afternoon
		Asphalt Concrete	43.987	Traverse 1	Maryvale	3. Afternoon
		Asphalt Concrete	44.7603	Traverse 1	Maryvale	3. Afternoon
		Asphalt Concrete	44.1237	Traverse 1	Maryvale	3. Afternoon
		Asphalt Concrete	44.3263	Traverse 1	Maryvale	3. Afternoon
		Asphalt Concrete	43.6683	Traverse 1	Maryvale	3. Afternoon
		Asphalt Concrete	43.8786	Traverse 1	Maryvale	3. Afternoon
		Asphalt Concrete	43.7487	Traverse 1	Maryvale	3. Afternoon
		Asphalt Concrete	43.658	Traverse 1	Maryvale	3. Afternoon
		Asphalt Concrete	43.4726	Traverse 1	Maryvale	3. Afternoon
		Asphalt Concrete	44.1997	Traverse 1	Maryvale	3. Afternoon
		Asphalt Concrete	44.7429	Traverse 1	Maryvale	3. Afternoon
		Asphalt Concrete	44.2131	Traverse 1	Maryvale	3. Afternoon
		Asphalt Concrete	44.831	Traverse 1	Maryvale	3. Afternoon
		Asphalt Concrete	44.3625	Traverse 1	Maryvale	3. Afternoon
		Asphalt Concrete	44.2721	Traverse 1	Maryvale	3. Afternoon
		Asphalt Concrete	44.6683	Traverse 1	Maryvale	3. Afternoon
		Asphalt Concrete	44.074	Traverse 1	Maryvale	3. Afternoon
		Asphalt Concrete	43.8341	Traverse 1	Maryvale	3. Afternoon
		Asphalt Concrete	43.998	Traverse 1	Maryvale	3. Afternoon
		Asphalt Concrete	43.8012	Traverse 1	Maryvale	3. Afternoon
		Asphalt Concrete	43.434	Traverse 1	Maryvale	3. Afternoon
		Asphalt Concrete	44.015	Traverse 1	Maryvale	3. Afternoon
		Asphalt Concrete	43.7188	Traverse 1	Maryvale	3. Afternoon
		Asphalt Concrete	44.4184	Traverse 1	Maryvale	3. Afternoon
		Asphalt Concrete	44.1659	Traverse 1	Maryvale	3. Afternoon
		Asphalt Concrete	44.3834	Traverse 1	Maryvale	3. Afternoon
		Asphalt Concrete	44.332	Traverse 1	Maryvale	3. Afternoon
		Asphalt Concrete	44.9224	Traverse 1	Maryvale	3. Afternoon
		Asphalt Concrete	43.946	Traverse 1	Maryvale	3. Afternoon
		Asphalt Concrete	44.4346	Traverse 1	Maryvale	3. Afternoon
		Asphalt Concrete	43.5593	Traverse 1	Maryvale	3. Afternoon
		Asphalt Concrete	44.3319	Traverse 1	Maryvale	3. Afternoon
		Asphalt Concrete	44.1347	Traverse 1	Maryvale	3. Afternoon
		Asphalt Concrete	43.9386	Traverse 1	Maryvale	3. Afternoon
		Asphalt Concrete	44.3804	Traverse 1	Maryvale	3. Afternoon
		Asphalt Concrete	44.6619	Traverse 1	Maryvale	3. Afternoon
		Asphalt Concrete	44.6274	Traverse 1	Maryvale	3. Afternoon
		Asphalt Concrete	45.1648	Traverse 1	Maryvale	3. Afternoon
		Asphalt Concrete	43.7435	Traverse 1	Maryvale	3. Afternoon
		Asphalt Concrete	43.7771	Traverse 1	Maryvale	3. Afternoon
		Asphalt Concrete	43.7854	Traverse 1	Maryvale	3. Afternoon
		Asphalt Concrete	43.9905	Traverse 1	Maryvale	3. Afternoon
		Asphalt Concrete	43.6537	Traverse 1	Maryvale	3. Afternoon
		Reflective Pavement	43.312	Traverse 1	Maryvale	3. Afternoon
		Reflective Pavement	43.2089	Traverse 1	Maryvale	3. Afternoon
		Reflective Pavement	43.0972	Traverse 1	Maryvale	3. Afternoon
		Reflective Pavement	43.1361	Traverse 1	Maryvale	3. Afternoon
		Asphalt Concrete	43.5917	Traverse 1	Maryvale	3. Afternoon
		Asphalt Concrete	43.6841	Traverse 1	Maryvale	3. Afternoon
		Asphalt Concrete	43.5443	Traverse 1	Maryvale	3. Afternoon
		Reflective Pavement	43.4573	Traverse 1	Maryvale	3. Afternoon
		Reflective Pavement	42.8763	Traverse 1	Maryvale	3. Afternoon
		Reflective Pavement	43.388	Traverse 1	Maryvale	3. Afternoon
		Reflective Pavement	42.7689	Traverse 1	Maryvale	3. Afternoon
		Reflective Pavement	42.8769	Traverse 1	Maryvale	3. Afternoon
		Reflective Pavement	43.46	Traverse 1	Maryvale	3. Afternoon
		Reflective Pavement	43.7016	Traverse 1	Maryvale	3. Afternoon
		Reflective Pavement	43.5061	Traverse 1	Maryvale	3. Afternoon
		Reflective Pavement	43.5062	Traverse 1	Maryvale	3. Afternoon
		Reflective Pavement	43.3419	Traverse 1	Maryvale	3. Afternoon
		Reflective Pavement	43.6035	Traverse 1	Maryvale	3. Afternoon
		Reflective Pavement	43.5461	Traverse 1	Maryvale	3. Afternoon
		Reflective Pavement	43.2612	Traverse 1	Maryvale	3. Afternoon
		Reflective Pavement	44.3842	Traverse 1	Maryvale	3. Afternoon
		Reflective Pavement	43.3444	Traverse 1	Maryvale	3. Afternoon
		Reflective Pavement	42.9899	Traverse 1	Maryvale	3. Afternoon
		Reflective Pavement	43.3408	Traverse 1	Maryvale	3. Afternoon
		Reflective Pavement	43.3851	Traverse 1	Maryvale	3. Afternoon
		Reflective Pavement	43.2034	Traverse 1	Maryvale	3. Afternoon
		Reflective Pavement	43.2978	Traverse 1	Maryvale	3. Afternoon
		Reflective Pavement	43.0883	Traverse 1	Maryvale	3. Afternoon
		Reflective Pavement	43.5459	Traverse 1	Maryvale	3. Afternoon
		Reflective Pavement	43.3033	Traverse 1	Maryvale	3. Afternoon
		Asphalt Concrete	42.9965	Traverse 1	Maryvale	3. Afternoon
		Asphalt Concrete	43.8551	Traverse 1	Maryvale	3. Afternoon
		Asphalt Concrete	43.0016	Traverse 1	Maryvale	3. Afternoon
		Asphalt Concrete	43.6394	Traverse 1	Maryvale	3. Afternoon
		Asphalt Concrete	44.4106	Traverse 2	Maryvale	3. Afternoon
		Asphalt Concrete	43.8966	Traverse 2	Maryvale	3. Afternoon
		Asphalt Concrete	44.0468	Traverse 2	Maryvale	3. Afternoon
		Asphalt Concrete	43.6996	Traverse 2	Maryvale	3. Afternoon
		Asphalt Concrete	43.5954	Traverse 2	Maryvale	3. Afternoon
		Asphalt Concrete	44.6774	Traverse 2	Maryvale	3. Afternoon
		Asphalt Concrete	44.0211	Traverse 2	Maryvale	3. Afternoon
		Asphalt Concrete	43.3755	Traverse 2	Maryvale	3. Afternoon
		Asphalt Concrete	44.4619	Traverse 2	Maryvale	3. Afternoon
		Asphalt Concrete	44.426	Traverse 2	Maryvale	3. Afternoon
		Asphalt Concrete	43.7693	Traverse 2	Maryvale	3. Afternoon
		Asphalt Concrete	44.0647	Traverse 2	Maryvale	3. Afternoon
		Asphalt Concrete	44.5013	Traverse 2	Maryvale	3. Afternoon
		Asphalt Concrete	44.4724	Traverse 2	Maryvale	3. Afternoon
		Asphalt Concrete	44.4611	Traverse 2	Maryvale	3. Afternoon
		Asphalt Concrete	44.0651	Traverse 2	Maryvale	3. Afternoon
		Asphalt Concrete	43.6073	Traverse 2	Maryvale	3. Afternoon
		Asphalt Concrete	43.5183	Traverse 2	Maryvale	3. Afternoon
		Asphalt Concrete	43.9431	Traverse 2	Maryvale	3. Afternoon
		Asphalt Concrete	44.2863	Traverse 2	Maryvale	3. Afternoon
		Asphalt Concrete	43.7861	Traverse 2	Maryvale	3. Afternoon
		Asphalt Concrete	43.5932	Traverse 2	Maryvale	3. Afternoon
		Asphalt Concrete	44.39	Traverse 2	Maryvale	3. Afternoon
		Asphalt Concrete	43.9186	Traverse 2	Maryvale	3. Afternoon
		Asphalt Concrete	43.7444	Traverse 2	Maryvale	3. Afternoon
		Asphalt Concrete	43.5955	Traverse 2	Maryvale	3. Afternoon
		Asphalt Concrete	44.1734	Traverse 2	Maryvale	3. Afternoon
		Asphalt Concrete	44.2683	Traverse 2	Maryvale	3. Afternoon
		Asphalt Concrete	44.4028	Traverse 2	Maryvale	3. Afternoon
		Asphalt Concrete	44.2616	Traverse 2	Maryvale	3. Afternoon
		Asphalt Concrete	43.5648	Traverse 2	Maryvale	3. Afternoon
		Asphalt Concrete	43.9239	Traverse 2	Maryvale	3. Afternoon
		Asphalt Concrete	43.8169	Traverse 2	Maryvale	3. Afternoon
		Asphalt Concrete	44.3394	Traverse 2	Maryvale	3. Afternoon
		Asphalt Concrete	44.7169	Traverse 2	Maryvale	3. Afternoon
		Asphalt Concrete	44.3327	Traverse 2	Maryvale	3. Afternoon
		Asphalt Concrete	44.4736	Traverse 2	Maryvale	3. Afternoon
		Asphalt Concrete	44.1328	Traverse 2	Maryvale	3. Afternoon
		Asphalt Concrete	44.4431	Traverse 2	Maryvale	3. Afternoon
		Asphalt Concrete	43.9189	Traverse 2	Maryvale	3. Afternoon
		Asphalt Concrete	43.8335	Traverse 2	Maryvale	3. Afternoon
		Asphalt Concrete	44.4384	Traverse 2	Maryvale	3. Afternoon
		Asphalt Concrete	43.7529	Traverse 2	Maryvale	3. Afternoon
		Asphalt Concrete	44.3907	Traverse 2	Maryvale	3. Afternoon
		Asphalt Concrete	44.3522	Traverse 2	Maryvale	3. Afternoon
		Asphalt Concrete	44.4251	Traverse 2	Maryvale	3. Afternoon
		Asphalt Concrete	43.7219	Traverse 2	Maryvale	3. Afternoon
		Asphalt Concrete	44.1695	Traverse 2	Maryvale	3. Afternoon
		Asphalt Concrete	44.1002	Traverse 2	Maryvale	3. Afternoon
		Asphalt Concrete	44.3187	Traverse 2	Maryvale	3. Afternoon
		Asphalt Concrete	44.0182	Traverse 2	Maryvale	3. Afternoon
		Asphalt Concrete	44.0083	Traverse 2	Maryvale	3. Afternoon
		Asphalt Concrete	44.1651	Traverse 2	Maryvale	3. Afternoon
		Asphalt Concrete	44.7389	Traverse 2	Maryvale	3. Afternoon
		Reflective Pavement	45.1257	Traverse 2	Maryvale	3. Afternoon
		Reflective Pavement	45.0127	Traverse 2	Maryvale	3. Afternoon
		Reflective Pavement	44.7327	Traverse 2	Maryvale	3. Afternoon
		Reflective Pavement	44.6981	Traverse 2	Maryvale	3. Afternoon
		Reflective Pavement	43.9955	Traverse 2	Maryvale	3. Afternoon
		Asphalt Concrete	44.2918	Traverse 2	Maryvale	3. Afternoon
		Asphalt Concrete	43.8168	Traverse 2	Maryvale	3. Afternoon
		Asphalt Concrete	44.0515	Traverse 2	Maryvale	3. Afternoon
		Asphalt Concrete	43.4869	Traverse 2	Maryvale	3. Afternoon
		Asphalt Concrete	44.2548	Traverse 2	Maryvale	3. Afternoon
		Asphalt Concrete	44.549	Traverse 2	Maryvale	3. Afternoon
		Reflective Pavement	44.0966	Traverse 2	Maryvale	3. Afternoon
		Reflective Pavement	44.2658	Traverse 2	Maryvale	3. Afternoon
		Reflective Pavement	43.963	Traverse 2	Maryvale	3. Afternoon
		Reflective Pavement	44.2075	Traverse 2	Maryvale	3. Afternoon
		Reflective Pavement	43.5943	Traverse 2	Maryvale	3. Afternoon
		Reflective Pavement	44.1511	Traverse 2	Maryvale	3. Afternoon
		Reflective Pavement	43.6274	Traverse 2	Maryvale	3. Afternoon
		Reflective Pavement	44.0595	Traverse 2	Maryvale	3. Afternoon
		Reflective Pavement	43.8858	Traverse 2	Maryvale	3. Afternoon
		Reflective Pavement	43.7305	Traverse 2	Maryvale	3. Afternoon
		Reflective Pavement	44.223	Traverse 2	Maryvale	3. Afternoon
		Reflective Pavement	43.6257	Traverse 2	Maryvale	3. Afternoon
		Reflective Pavement	43.956	Traverse 2	Maryvale	3. Afternoon
		Reflective Pavement	44.095	Traverse 2	Maryvale	3. Afternoon
		Reflective Pavement	43.9073	Traverse 2	Maryvale	3. Afternoon
		Reflective Pavement	43.7567	Traverse 2	Maryvale	3. Afternoon
		Reflective Pavement	44.118	Traverse 2	Maryvale	3. Afternoon
		Reflective Pavement	44.2761	Traverse 2	Maryvale	3. Afternoon
		Reflective Pavement	44.515	Traverse 2	Maryvale	3. Afternoon
		Reflective Pavement	44.1791	Traverse 2	Maryvale	3. Afternoon
		Reflective Pavement	43.8131	Traverse 2	Maryvale	3. Afternoon
		Reflective Pavement	44.0444	Traverse 2	Maryvale	3. Afternoon
		Reflective Pavement	44.0208	Traverse 2	Maryvale	3. Afternoon
		Reflective Pavement	43.7082	Traverse 2	Maryvale	3. Afternoon
		Reflective Pavement	43.8273	Traverse 2	Maryvale	3. Afternoon
		Asphalt Concrete	44.0694	Traverse 2	Maryvale	3. Afternoon
		Asphalt Concrete	44.5284	Traverse 2	Maryvale	3. Afternoon
		Asphalt Concrete	44.0964	Traverse 2	Maryvale	3. Afternoon
		Asphalt Concrete	44.1477	Traverse 2	Maryvale	3. Afternoon
		Asphalt Concrete	43.5299	Traverse 2	Maryvale	3. Afternoon
		Asphalt Concrete	44.3605	Traverse 2	Maryvale	3. Afternoon
		Asphalt Concrete	44.1682	Traverse 2	Maryvale	3. Afternoon
		Asphalt Concrete	43.4667	Traverse 2	Maryvale	3. Afternoon
		Asphalt Concrete	44.0279	Traverse 2	Maryvale	3. Afternoon
		Asphalt Concrete	38.9955	Traverse 1	Maryvale	4. Post-Sunset
		Asphalt Concrete	39.5149	Traverse 1	Maryvale	4. Post-Sunset
		Asphalt Concrete	39.4309	Traverse 1	Maryvale	4. Post-Sunset
		Asphalt Concrete	39.5305	Traverse 1	Maryvale	4. Post-Sunset
		Asphalt Concrete	39.4779	Traverse 1	Maryvale	4. Post-Sunset
		Asphalt Concrete	39.1906	Traverse 1	Maryvale	4. Post-Sunset
		Asphalt Concrete	39.2737	Traverse 1	Maryvale	4. Post-Sunset
		Asphalt Concrete	39.8461	Traverse 1	Maryvale	4. Post-Sunset
		Asphalt Concrete	40.676	Traverse 1	Maryvale	4. Post-Sunset
		Asphalt Concrete	39.8307	Traverse 1	Maryvale	4. Post-Sunset
		Asphalt Concrete	39.424	Traverse 1	Maryvale	4. Post-Sunset
		Asphalt Concrete	39.1172	Traverse 1	Maryvale	4. Post-Sunset
		Asphalt Concrete	39.5818	Traverse 1	Maryvale	4. Post-Sunset
		Asphalt Concrete	39.8043	Traverse 1	Maryvale	4. Post-Sunset
		Asphalt Concrete	39.1226	Traverse 1	Maryvale	4. Post-Sunset
		Asphalt Concrete	40.0005	Traverse 1	Maryvale	4. Post-Sunset
		Asphalt Concrete	39.1957	Traverse 1	Maryvale	4. Post-Sunset
		Asphalt Concrete	39.7149	Traverse 1	Maryvale	4. Post-Sunset
		Asphalt Concrete	39.9405	Traverse 1	Maryvale	4. Post-Sunset
		Asphalt Concrete	39.2265	Traverse 1	Maryvale	4. Post-Sunset
		Asphalt Concrete	39.3059	Traverse 1	Maryvale	4. Post-Sunset
		Asphalt Concrete	39.3739	Traverse 1	Maryvale	4. Post-Sunset
		Asphalt Concrete	39.4066	Traverse 1	Maryvale	4. Post-Sunset
		Asphalt Concrete	38.8931	Traverse 1	Maryvale	4. Post-Sunset
		Asphalt Concrete	37.8476	Traverse 1	Maryvale	4. Post-Sunset
		Asphalt Concrete	39.7113	Traverse 1	Maryvale	4. Post-Sunset
		Asphalt Concrete	40.4242	Traverse 1	Maryvale	4. Post-Sunset
		Asphalt Concrete	39.0365	Traverse 1	Maryvale	4. Post-Sunset
		Asphalt Concrete	39.7732	Traverse 1	Maryvale	4. Post-Sunset
		Asphalt Concrete	39.4636	Traverse 1	Maryvale	4. Post-Sunset
		Reflective Pavement	39.4864	Traverse 1	Maryvale	4. Post-Sunset
		Reflective Pavement	39.6355	Traverse 1	Maryvale	4. Post-Sunset
		Reflective Pavement	39.2489	Traverse 1	Maryvale	4. Post-Sunset
		Asphalt Concrete	39.9031	Traverse 1	Maryvale	4. Post-Sunset
		Asphalt Concrete	39.2833	Traverse 1	Maryvale	4. Post-Sunset
		Reflective Pavement	39.0177	Traverse 1	Maryvale	4. Post-Sunset
		Reflective Pavement	40.788	Traverse 1	Maryvale	4. Post-Sunset
		Reflective Pavement	39.8948	Traverse 1	Maryvale	4. Post-Sunset
		Reflective Pavement	39.2363	Traverse 1	Maryvale	4. Post-Sunset
		Reflective Pavement	39.2995	Traverse 1	Maryvale	4. Post-Sunset
		Reflective Pavement	38.7822	Traverse 1	Maryvale	4. Post-Sunset
		Reflective Pavement	39.0446	Traverse 1	Maryvale	4. Post-Sunset
		Reflective Pavement	38.8855	Traverse 1	Maryvale	4. Post-Sunset
		Reflective Pavement	39.283	Traverse 1	Maryvale	4. Post-Sunset
		Reflective Pavement	39.3893	Traverse 1	Maryvale	4. Post-Sunset
		Reflective Pavement	38.9427	Traverse 1	Maryvale	4. Post-Sunset
		Reflective Pavement	39.2664	Traverse 1	Maryvale	4. Post-Sunset
		Reflective Pavement	38.9975	Traverse 1	Maryvale	4. Post-Sunset
		Asphalt Concrete	39.1424	Traverse 1	Maryvale	4. Post-Sunset
		Asphalt Concrete	39.0103	Traverse 1	Maryvale	4. Post-Sunset
		Asphalt Concrete	38.6474	Traverse 2	Maryvale	4. Post-Sunset
		Asphalt Concrete	38.8109	Traverse 2	Maryvale	4. Post-Sunset
		Asphalt Concrete	38.3663	Traverse 2	Maryvale	4. Post-Sunset
		Asphalt Concrete	38.7329	Traverse 2	Maryvale	4. Post-Sunset
		Asphalt Concrete	38.658	Traverse 2	Maryvale	4. Post-Sunset
		Asphalt Concrete	38.5482	Traverse 2	Maryvale	4. Post-Sunset
		Asphalt Concrete	38.1828	Traverse 2	Maryvale	4. Post-Sunset
		Asphalt Concrete	38.5725	Traverse 2	Maryvale	4. Post-Sunset
		Asphalt Concrete	39.4029	Traverse 2	Maryvale	4. Post-Sunset
		Asphalt Concrete	40.8505	Traverse 2	Maryvale	4. Post-Sunset
		Asphalt Concrete	39.2499	Traverse 2	Maryvale	4. Post-Sunset
		Asphalt Concrete	38.4717	Traverse 2	Maryvale	4. Post-Sunset
		Asphalt Concrete	38.3381	Traverse 2	Maryvale	4. Post-Sunset
		Asphalt Concrete	38.4653	Traverse 2	Maryvale	4. Post-Sunset
		Asphalt Concrete	38.3682	Traverse 2	Maryvale	4. Post-Sunset
		Asphalt Concrete	38.7275	Traverse 2	Maryvale	4. Post-Sunset
		Asphalt Concrete	38.7314	Traverse 2	Maryvale	4. Post-Sunset
		Asphalt Concrete	38.1817	Traverse 2	Maryvale	4. Post-Sunset
		Asphalt Concrete	39.0063	Traverse 2	Maryvale	4. Post-Sunset
		Asphalt Concrete	37.4623	Traverse 2	Maryvale	4. Post-Sunset
		Asphalt Concrete	38.0692	Traverse 2	Maryvale	4. Post-Sunset
		Asphalt Concrete	38.9532	Traverse 2	Maryvale	4. Post-Sunset
		Asphalt Concrete	38.6843	Traverse 2	Maryvale	4. Post-Sunset
		Asphalt Concrete	36.2623	Traverse 2	Maryvale	4. Post-Sunset
		Asphalt Concrete	37.477	Traverse 2	Maryvale	4. Post-Sunset
		Asphalt Concrete	38.0355	Traverse 2	Maryvale	4. Post-Sunset
		Asphalt Concrete	39.5281	Traverse 2	Maryvale	4. Post-Sunset
		Asphalt Concrete	37.8384	Traverse 2	Maryvale	4. Post-Sunset
		Asphalt Concrete	38.1371	Traverse 2	Maryvale	4. Post-Sunset
		Asphalt Concrete	38.555	Traverse 2	Maryvale	4. Post-Sunset
		Asphalt Concrete	38.7543	Traverse 2	Maryvale	4. Post-Sunset
		Asphalt Concrete	38.0555	Traverse 2	Maryvale	4. Post-Sunset
		Asphalt Concrete	38.5308	Traverse 2	Maryvale	4. Post-Sunset
		Asphalt Concrete	38.8941	Traverse 2	Maryvale	4. Post-Sunset
		Asphalt Concrete	38.5055	Traverse 2	Maryvale	4. Post-Sunset
		Reflective Pavement	38.4407	Traverse 2	Maryvale	4. Post-Sunset
		Reflective Pavement	38.6745	Traverse 2	Maryvale	4. Post-Sunset
		Reflective Pavement	38.3856	Traverse 2	Maryvale	4. Post-Sunset
		Reflective Pavement	38.3956	Traverse 2	Maryvale	4. Post-Sunset
		Asphalt Concrete	38.8247	Traverse 2	Maryvale	4. Post-Sunset
		Asphalt Concrete	38.2614	Traverse 2	Maryvale	4. Post-Sunset
		Asphalt Concrete	38.4708	Traverse 2	Maryvale	4. Post-Sunset
		Reflective Pavement	38.7766	Traverse 2	Maryvale	4. Post-Sunset
		Reflective Pavement	40.066	Traverse 2	Maryvale	4. Post-Sunset
		Reflective Pavement	39.1391	Traverse 2	Maryvale	4. Post-Sunset
		Reflective Pavement	38.283	Traverse 2	Maryvale	4. Post-Sunset
		Reflective Pavement	38.6751	Traverse 2	Maryvale	4. Post-Sunset
		Reflective Pavement	38.8233	Traverse 2	Maryvale	4. Post-Sunset
		Reflective Pavement	38.3268	Traverse 2	Maryvale	4. Post-Sunset
		Reflective Pavement	38.518	Traverse 2	Maryvale	4. Post-Sunset
		Reflective Pavement	38.6225	Traverse 2	Maryvale	4. Post-Sunset
		Reflective Pavement	38.6756	Traverse 2	Maryvale	4. Post-Sunset
		Reflective Pavement	38.6187	Traverse 2	Maryvale	4. Post-Sunset
		Reflective Pavement	38.3607	Traverse 2	Maryvale	4. Post-Sunset
		Reflective Pavement	38.3084	Traverse 2	Maryvale	4. Post-Sunset
		Reflective Pavement	38.4805	Traverse 2	Maryvale	4. Post-Sunset
		Reflective Pavement	38.5365	Traverse 2	Maryvale	4. Post-Sunset
		Asphalt Concrete	38.9953	Traverse 2	Maryvale	4. Post-Sunset
		Asphalt Concrete	38.5117	Traverse 2	Maryvale	4. Post-Sunset
		Asphalt Concrete	38.7926	Traverse 2	Maryvale	4. Post-Sunset
		Reflective Pavement	25.011	Traverse 1	Westcliff	1. Pre-Sunrise
		Asphalt Concrete	25.3427	Traverse 1	Westcliff	1. Pre-Sunrise
		Reflective Pavement	25.309	Traverse 1	Westcliff	1. Pre-Sunrise
		Reflective Pavement	25.3928	Traverse 1	Westcliff	1. Pre-Sunrise
		Reflective Pavement	25.3165	Traverse 1	Westcliff	1. Pre-Sunrise
		Reflective Pavement	24.791	Traverse 1	Westcliff	1. Pre-Sunrise
		Reflective Pavement	24.8971	Traverse 1	Westcliff	1. Pre-Sunrise
		Reflective Pavement	24.74	Traverse 1	Westcliff	1. Pre-Sunrise
		Asphalt Concrete	25.1763	Traverse 1	Westcliff	1. Pre-Sunrise
		Asphalt Concrete	24.986	Traverse 1	Westcliff	1. Pre-Sunrise
		Asphalt Concrete	24.9969	Traverse 1	Westcliff	1. Pre-Sunrise
		Asphalt Concrete	24.17	Traverse 1	Westcliff	1. Pre-Sunrise
		Asphalt Concrete	25.0229	Traverse 1	Westcliff	1. Pre-Sunrise
		Asphalt Concrete	24.6178	Traverse 1	Westcliff	1. Pre-Sunrise
		Asphalt Concrete	24.8565	Traverse 1	Westcliff	1. Pre-Sunrise
		Asphalt Concrete	25.265	Traverse 1	Westcliff	1. Pre-Sunrise
		Asphalt Concrete	25.2535	Traverse 1	Westcliff	1. Pre-Sunrise
		Asphalt Concrete	25.092	Traverse 1	Westcliff	1. Pre-Sunrise
		Asphalt Concrete	25.2244	Traverse 1	Westcliff	1. Pre-Sunrise
		Asphalt Concrete	25.0652	Traverse 1	Westcliff	1. Pre-Sunrise
		Asphalt Concrete	25.0284	Traverse 1	Westcliff	1. Pre-Sunrise
		Asphalt Concrete	24.9929	Traverse 1	Westcliff	1. Pre-Sunrise
		Asphalt Concrete	25.1669	Traverse 1	Westcliff	1. Pre-Sunrise
		Reflective Pavement	25.3463	Traverse 1	Westcliff	1. Pre-Sunrise
		Reflective Pavement	25.0968	Traverse 1	Westcliff	1. Pre-Sunrise
		Reflective Pavement	25.1743	Traverse 1	Westcliff	1. Pre-Sunrise
		Asphalt Concrete	24.8328	Traverse 1	Westcliff	1. Pre-Sunrise
		Asphalt Concrete	24.9434	Traverse 1	Westcliff	1. Pre-Sunrise
		Asphalt Concrete	25.3324	Traverse 2	Westcliff	1. Pre-Sunrise
		Asphalt Concrete	25.4177	Traverse 2	Westcliff	1. Pre-Sunrise
		Reflective Pavement	25.4768	Traverse 2	Westcliff	1. Pre-Sunrise
		Reflective Pavement	25.5012	Traverse 2	Westcliff	1. Pre-Sunrise
		Asphalt Concrete	25.2927	Traverse 2	Westcliff	1. Pre-Sunrise
		Reflective Pavement	25.2609	Traverse 2	Westcliff	1. Pre-Sunrise
		Reflective Pavement	24.8293	Traverse 2	Westcliff	1. Pre-Sunrise
		Reflective Pavement	25.09	Traverse 2	Westcliff	1. Pre-Sunrise
		Reflective Pavement	24.9516	Traverse 2	Westcliff	1. Pre-Sunrise
		Asphalt Concrete	25.0684	Traverse 2	Westcliff	1. Pre-Sunrise
		Asphalt Concrete	25.1808	Traverse 2	Westcliff	1. Pre-Sunrise
		Asphalt Concrete	25.0408	Traverse 2	Westcliff	1. Pre-Sunrise
		Asphalt Concrete	25.2982	Traverse 2	Westcliff	1. Pre-Sunrise
		Asphalt Concrete	24.7662	Traverse 2	Westcliff	1. Pre-Sunrise
		Asphalt Concrete	25.1092	Traverse 2	Westcliff	1. Pre-Sunrise
		Asphalt Concrete	25.4226	Traverse 2	Westcliff	1. Pre-Sunrise
		Asphalt Concrete	24.7978	Traverse 2	Westcliff	1. Pre-Sunrise
		Asphalt Concrete	25.1475	Traverse 2	Westcliff	1. Pre-Sunrise
		Asphalt Concrete	25.1115	Traverse 2	Westcliff	1. Pre-Sunrise
		Asphalt Concrete	25.1122	Traverse 2	Westcliff	1. Pre-Sunrise
		Asphalt Concrete	25.2752	Traverse 2	Westcliff	1. Pre-Sunrise
		Asphalt Concrete	25.1412	Traverse 2	Westcliff	1. Pre-Sunrise
		Asphalt Concrete	25.2372	Traverse 2	Westcliff	1. Pre-Sunrise
		Asphalt Concrete	25.199	Traverse 2	Westcliff	1. Pre-Sunrise
		Asphalt Concrete	25.0903	Traverse 2	Westcliff	1. Pre-Sunrise
		Asphalt Concrete	25.2606	Traverse 2	Westcliff	1. Pre-Sunrise
		Asphalt Concrete	25.1235	Traverse 2	Westcliff	1. Pre-Sunrise
		Asphalt Concrete	25.2155	Traverse 2	Westcliff	1. Pre-Sunrise
		Reflective Pavement	25.4086	Traverse 2	Westcliff	1. Pre-Sunrise
		Reflective Pavement	24.8829	Traverse 2	Westcliff	1. Pre-Sunrise
		Reflective Pavement	25.2831	Traverse 2	Westcliff	1. Pre-Sunrise
		Reflective Pavement	25.1637	Traverse 2	Westcliff	1. Pre-Sunrise
		Asphalt Concrete	24.5582	Traverse 2	Westcliff	1. Pre-Sunrise
		Asphalt Concrete	24.3787	Traverse 2	Westcliff	1. Pre-Sunrise
		Asphalt Concrete	24.7799	Traverse 2	Westcliff	1. Pre-Sunrise
		Reflective Pavement	37.81	Traverse 1	Westcliff	2. Noon
		Asphalt Concrete	37.7133	Traverse 1	Westcliff	2. Noon
		Asphalt Concrete	37.8667	Traverse 1	Westcliff	2. Noon
		Asphalt Concrete	38.56	Traverse 1	Westcliff	2. Noon
		Asphalt Concrete	37.73	Traverse 1	Westcliff	2. Noon
		Reflective Pavement	38.4133	Traverse 1	Westcliff	2. Noon
		Asphalt Concrete	37.26	Traverse 1	Westcliff	2. Noon
		Reflective Pavement	37.0833	Traverse 1	Westcliff	2. Noon
		Reflective Pavement	37.27	Traverse 1	Westcliff	2. Noon
		Asphalt Concrete	37.56	Traverse 1	Westcliff	2. Noon
		Reflective Pavement	37.1567	Traverse 1	Westcliff	2. Noon
		Reflective Pavement	38.1133	Traverse 1	Westcliff	2. Noon
		Reflective Pavement	37.5133	Traverse 1	Westcliff	2. Noon
		Reflective Pavement	37.7033	Traverse 1	Westcliff	2. Noon
		Reflective Pavement	37.2367	Traverse 1	Westcliff	2. Noon
		Reflective Pavement	37.4367	Traverse 1	Westcliff	2. Noon
		Reflective Pavement	36.88	Traverse 1	Westcliff	2. Noon
		Reflective Pavement	37.76	Traverse 1	Westcliff	2. Noon
		Reflective Pavement	37.5733	Traverse 1	Westcliff	2. Noon
		Asphalt Concrete	37.9467	Traverse 1	Westcliff	2. Noon
		Asphalt Concrete	37.0867	Traverse 1	Westcliff	2. Noon
		Asphalt Concrete	37.3667	Traverse 1	Westcliff	2. Noon
		Asphalt Concrete	37.2567	Traverse 1	Westcliff	2. Noon
		Asphalt Concrete	36.9733	Traverse 1	Westcliff	2. Noon
		Asphalt Concrete	37.7	Traverse 1	Westcliff	2. Noon
		Asphalt Concrete	37.9267	Traverse 1	Westcliff	2. Noon
		Asphalt Concrete	37.05	Traverse 1	Westcliff	2. Noon
		Asphalt Concrete	37.3233	Traverse 1	Westcliff	2. Noon
		Asphalt Concrete	37.7867	Traverse 1	Westcliff	2. Noon
		Asphalt Concrete	37.8833	Traverse 1	Westcliff	2. Noon
		Asphalt Concrete	38.1133	Traverse 1	Westcliff	2. Noon
		Asphalt Concrete	37.87	Traverse 1	Westcliff	2. Noon
		Asphalt Concrete	37.5467	Traverse 1	Westcliff	2. Noon
		Asphalt Concrete	38.0267	Traverse 1	Westcliff	2. Noon
		Asphalt Concrete	38.2567	Traverse 1	Westcliff	2. Noon
		Asphalt Concrete	38.3167	Traverse 1	Westcliff	2. Noon
		Asphalt Concrete	37.5967	Traverse 1	Westcliff	2. Noon
		Asphalt Concrete	38.38	Traverse 1	Westcliff	2. Noon
		Asphalt Concrete	37.4967	Traverse 1	Westcliff	2. Noon
		Asphalt Concrete	37.13	Traverse 1	Westcliff	2. Noon
		Asphalt Concrete	37.1733	Traverse 1	Westcliff	2. Noon
		Asphalt Concrete	38.1367	Traverse 1	Westcliff	2. Noon
		Asphalt Concrete	37.7567	Traverse 1	Westcliff	2. Noon
		Asphalt Concrete	38.0567	Traverse 1	Westcliff	2. Noon
		Asphalt Concrete	37.8067	Traverse 1	Westcliff	2. Noon
		Asphalt Concrete	39.0333	Traverse 1	Westcliff	2. Noon
		Asphalt Concrete	38.0167	Traverse 1	Westcliff	2. Noon
		Asphalt Concrete	38.1333	Traverse 1	Westcliff	2. Noon
		Asphalt Concrete	37.9767	Traverse 1	Westcliff	2. Noon
		Asphalt Concrete	38.67	Traverse 1	Westcliff	2. Noon
		Asphalt Concrete	37.8567	Traverse 1	Westcliff	2. Noon
		Asphalt Concrete	37.2933	Traverse 1	Westcliff	2. Noon
		Asphalt Concrete	37.52	Traverse 1	Westcliff	2. Noon
		Asphalt Concrete	37.8433	Traverse 1	Westcliff	2. Noon
		Reflective Pavement	38.1967	Traverse 1	Westcliff	2. Noon
		Reflective Pavement	37.87	Traverse 1	Westcliff	2. Noon
		Reflective Pavement	37.27	Traverse 1	Westcliff	2. Noon
		Reflective Pavement	37.82	Traverse 1	Westcliff	2. Noon
		Reflective Pavement	37.13	Traverse 1	Westcliff	2. Noon
		Reflective Pavement	37.8133	Traverse 1	Westcliff	2. Noon
		Reflective Pavement	37.62	Traverse 1	Westcliff	2. Noon
		Reflective Pavement	36.9967	Traverse 1	Westcliff	2. Noon
		Asphalt Concrete	37.2833	Traverse 1	Westcliff	2. Noon
		Asphalt Concrete	37.92	Traverse 1	Westcliff	2. Noon
		Asphalt Concrete	37.7133	Traverse 1	Westcliff	2. Noon
		Asphalt Concrete	37.5667	Traverse 1	Westcliff	2. Noon
		Asphalt Concrete	37.4633	Traverse 1	Westcliff	2. Noon
		Asphalt Concrete	37.8837	Traverse 2	Westcliff	2. Noon
		Asphalt Concrete	37.9435	Traverse 2	Westcliff	2. Noon
		Asphalt Concrete	38.8748	Traverse 2	Westcliff	2. Noon
		Asphalt Concrete	37.1579	Traverse 2	Westcliff	2. Noon
		Asphalt Concrete	37.2296	Traverse 2	Westcliff	2. Noon
		Reflective Pavement	37.334	Traverse 2	Westcliff	2. Noon
		Reflective Pavement	37.7501	Traverse 2	Westcliff	2. Noon
		Reflective Pavement	37.168	Traverse 2	Westcliff	2. Noon
		Reflective Pavement	37.4592	Traverse 2	Westcliff	2. Noon
		Asphalt Concrete	37.0989	Traverse 2	Westcliff	2. Noon
		Reflective Pavement	37.4929	Traverse 2	Westcliff	2. Noon
		Reflective Pavement	37.518	Traverse 2	Westcliff	2. Noon
		Reflective Pavement	37.7521	Traverse 2	Westcliff	2. Noon
		Reflective Pavement	37.1849	Traverse 2	Westcliff	2. Noon
		Reflective Pavement	37.4216	Traverse 2	Westcliff	2. Noon
		Reflective Pavement	37.6856	Traverse 2	Westcliff	2. Noon
		Reflective Pavement	37.5101	Traverse 2	Westcliff	2. Noon
		Reflective Pavement	38.3295	Traverse 2	Westcliff	2. Noon
		Reflective Pavement	37.6471	Traverse 2	Westcliff	2. Noon
		Reflective Pavement	37.7534	Traverse 2	Westcliff	2. Noon
		Reflective Pavement	38.1678	Traverse 2	Westcliff	2. Noon
		Reflective Pavement	38.1058	Traverse 2	Westcliff	2. Noon
		Asphalt Concrete	38.0423	Traverse 2	Westcliff	2. Noon
		Asphalt Concrete	38.4026	Traverse 2	Westcliff	2. Noon
		Asphalt Concrete	37.5069	Traverse 2	Westcliff	2. Noon
		Asphalt Concrete	37.3216	Traverse 2	Westcliff	2. Noon
		Asphalt Concrete	37.3808	Traverse 2	Westcliff	2. Noon
		Asphalt Concrete	37.8688	Traverse 2	Westcliff	2. Noon
		Asphalt Concrete	37.0746	Traverse 2	Westcliff	2. Noon
		Asphalt Concrete	38.2043	Traverse 2	Westcliff	2. Noon
		Asphalt Concrete	38.0248	Traverse 2	Westcliff	2. Noon
		Asphalt Concrete	37.4443	Traverse 2	Westcliff	2. Noon
		Asphalt Concrete	38.837	Traverse 2	Westcliff	2. Noon
		Asphalt Concrete	37.4476	Traverse 2	Westcliff	2. Noon
		Asphalt Concrete	37.5785	Traverse 2	Westcliff	2. Noon
		Asphalt Concrete	38.2648	Traverse 2	Westcliff	2. Noon
		Asphalt Concrete	36.5599	Traverse 2	Westcliff	2. Noon
		Asphalt Concrete	37.8205	Traverse 2	Westcliff	2. Noon
		Asphalt Concrete	37.4391	Traverse 2	Westcliff	2. Noon
		Asphalt Concrete	37.7389	Traverse 2	Westcliff	2. Noon
		Asphalt Concrete	38.02	Traverse 2	Westcliff	2. Noon
		Asphalt Concrete	37.868	Traverse 2	Westcliff	2. Noon
		Asphalt Concrete	37.667	Traverse 2	Westcliff	2. Noon
		Asphalt Concrete	37.9764	Traverse 2	Westcliff	2. Noon
		Asphalt Concrete	38.1141	Traverse 2	Westcliff	2. Noon
		Asphalt Concrete	38.0176	Traverse 2	Westcliff	2. Noon
		Asphalt Concrete	37.6495	Traverse 2	Westcliff	2. Noon
		Asphalt Concrete	38.5634	Traverse 2	Westcliff	2. Noon
		Asphalt Concrete	38.775	Traverse 2	Westcliff	2. Noon
		Asphalt Concrete	38.3459	Traverse 2	Westcliff	2. Noon
		Asphalt Concrete	38.0975	Traverse 2	Westcliff	2. Noon
		Asphalt Concrete	39.1362	Traverse 2	Westcliff	2. Noon
		Asphalt Concrete	37.6564	Traverse 2	Westcliff	2. Noon
		Asphalt Concrete	37.6316	Traverse 2	Westcliff	2. Noon
		Asphalt Concrete	38.3453	Traverse 2	Westcliff	2. Noon
		Asphalt Concrete	37.8835	Traverse 2	Westcliff	2. Noon
		Asphalt Concrete	37.7483	Traverse 2	Westcliff	2. Noon
		Asphalt Concrete	38.2021	Traverse 2	Westcliff	2. Noon
		Asphalt Concrete	38.2292	Traverse 2	Westcliff	2. Noon
		Asphalt Concrete	37.4703	Traverse 2	Westcliff	2. Noon
		Asphalt Concrete	38.8509	Traverse 2	Westcliff	2. Noon
		Asphalt Concrete	38.8503	Traverse 2	Westcliff	2. Noon
		Asphalt Concrete	37.9391	Traverse 2	Westcliff	2. Noon
		Asphalt Concrete	37.8388	Traverse 2	Westcliff	2. Noon
		Asphalt Concrete	37.593	Traverse 2	Westcliff	2. Noon
		Asphalt Concrete	37.7587	Traverse 2	Westcliff	2. Noon
		Asphalt Concrete	38.3952	Traverse 2	Westcliff	2. Noon
		Reflective Pavement	38.2174	Traverse 2	Westcliff	2. Noon
		Reflective Pavement	37.721	Traverse 2	Westcliff	2. Noon
		Reflective Pavement	37.679	Traverse 2	Westcliff	2. Noon
		Reflective Pavement	38.191	Traverse 2	Westcliff	2. Noon
		Reflective Pavement	37.5273	Traverse 2	Westcliff	2. Noon
		Reflective Pavement	37.8571	Traverse 2	Westcliff	2. Noon
		Reflective Pavement	37.9065	Traverse 2	Westcliff	2. Noon
		Reflective Pavement	37.3373	Traverse 2	Westcliff	2. Noon
		Reflective Pavement	38.0673	Traverse 2	Westcliff	2. Noon
		Reflective Pavement	37.7372	Traverse 2	Westcliff	2. Noon
		Asphalt Concrete	38.0007	Traverse 2	Westcliff	2. Noon
		Asphalt Concrete	37.5304	Traverse 2	Westcliff	2. Noon
		Asphalt Concrete	37.1687	Traverse 2	Westcliff	2. Noon
		Asphalt Concrete	38.2224	Traverse 2	Westcliff	2. Noon
		Asphalt Concrete	37.8662	Traverse 2	Westcliff	2. Noon
		Asphalt Concrete	38.5882	Traverse 2	Westcliff	2. Noon
		Reflective Pavement	39.2661	Traverse 1	Westcliff	3. Afternoon
		Reflective Pavement	39.3096	Traverse 1	Westcliff	3. Afternoon
		Asphalt Concrete	39.2005	Traverse 1	Westcliff	3. Afternoon
		Asphalt Concrete	38.6383	Traverse 1	Westcliff	3. Afternoon
		Asphalt Concrete	39.4397	Traverse 1	Westcliff	3. Afternoon
		Asphalt Concrete	38.984	Traverse 1	Westcliff	3. Afternoon
		Asphalt Concrete	39.6514	Traverse 1	Westcliff	3. Afternoon
		Asphalt Concrete	38.9957	Traverse 1	Westcliff	3. Afternoon
		Asphalt Concrete	38.7559	Traverse 1	Westcliff	3. Afternoon
		Reflective Pavement	38.6248	Traverse 1	Westcliff	3. Afternoon
		Reflective Pavement	38.671	Traverse 1	Westcliff	3. Afternoon
		Reflective Pavement	38.5336	Traverse 1	Westcliff	3. Afternoon
		Reflective Pavement	38.6581	Traverse 1	Westcliff	3. Afternoon
		Reflective Pavement	39.3808	Traverse 1	Westcliff	3. Afternoon
		Reflective Pavement	38.6507	Traverse 1	Westcliff	3. Afternoon
		Reflective Pavement	39.2251	Traverse 1	Westcliff	3. Afternoon
		Reflective Pavement	38.9134	Traverse 1	Westcliff	3. Afternoon
		Reflective Pavement	39.1021	Traverse 1	Westcliff	3. Afternoon
		Reflective Pavement	39.3867	Traverse 1	Westcliff	3. Afternoon
		Reflective Pavement	39.0705	Traverse 1	Westcliff	3. Afternoon
		Reflective Pavement	39.5769	Traverse 1	Westcliff	3. Afternoon
		Reflective Pavement	38.9129	Traverse 1	Westcliff	3. Afternoon
		Reflective Pavement	38.8096	Traverse 1	Westcliff	3. Afternoon
		Reflective Pavement	39.1438	Traverse 1	Westcliff	3. Afternoon
		Reflective Pavement	39.3139	Traverse 1	Westcliff	3. Afternoon
		Reflective Pavement	38.7704	Traverse 1	Westcliff	3. Afternoon
		Reflective Pavement	39.082	Traverse 1	Westcliff	3. Afternoon
		Reflective Pavement	39.0268	Traverse 1	Westcliff	3. Afternoon
		Reflective Pavement	39.1144	Traverse 1	Westcliff	3. Afternoon
		Reflective Pavement	39.3696	Traverse 1	Westcliff	3. Afternoon
		Reflective Pavement	38.9551	Traverse 1	Westcliff	3. Afternoon
		Asphalt Concrete	39.9529	Traverse 1	Westcliff	3. Afternoon
		Asphalt Concrete	38.9582	Traverse 1	Westcliff	3. Afternoon
		Asphalt Concrete	39.0345	Traverse 1	Westcliff	3. Afternoon
		Asphalt Concrete	39.3799	Traverse 1	Westcliff	3. Afternoon
		Asphalt Concrete	39.1551	Traverse 1	Westcliff	3. Afternoon
		Asphalt Concrete	38.9078	Traverse 1	Westcliff	3. Afternoon
		Asphalt Concrete	38.9614	Traverse 1	Westcliff	3. Afternoon
		Asphalt Concrete	39.1567	Traverse 1	Westcliff	3. Afternoon
		Asphalt Concrete	39.0101	Traverse 1	Westcliff	3. Afternoon
		Asphalt Concrete	39.679	Traverse 1	Westcliff	3. Afternoon
		Asphalt Concrete	39.5562	Traverse 1	Westcliff	3. Afternoon
		Asphalt Concrete	39.7202	Traverse 1	Westcliff	3. Afternoon
		Asphalt Concrete	38.8483	Traverse 1	Westcliff	3. Afternoon
		Asphalt Concrete	39.3068	Traverse 1	Westcliff	3. Afternoon
		Asphalt Concrete	39.0813	Traverse 1	Westcliff	3. Afternoon
		Asphalt Concrete	38.5798	Traverse 1	Westcliff	3. Afternoon
		Asphalt Concrete	39.6469	Traverse 1	Westcliff	3. Afternoon
		Asphalt Concrete	39.1029	Traverse 1	Westcliff	3. Afternoon
		Asphalt Concrete	39.525	Traverse 1	Westcliff	3. Afternoon
		Asphalt Concrete	39.3118	Traverse 1	Westcliff	3. Afternoon
		Asphalt Concrete	39.3052	Traverse 1	Westcliff	3. Afternoon
		Asphalt Concrete	39.937	Traverse 1	Westcliff	3. Afternoon
		Asphalt Concrete	39.3621	Traverse 1	Westcliff	3. Afternoon
		Asphalt Concrete	38.7322	Traverse 1	Westcliff	3. Afternoon
		Asphalt Concrete	39.1676	Traverse 1	Westcliff	3. Afternoon
		Asphalt Concrete	39.4623	Traverse 1	Westcliff	3. Afternoon
		Asphalt Concrete	38.6939	Traverse 1	Westcliff	3. Afternoon
		Asphalt Concrete	38.9152	Traverse 1	Westcliff	3. Afternoon
		Asphalt Concrete	39.5418	Traverse 1	Westcliff	3. Afternoon
		Asphalt Concrete	39.0975	Traverse 1	Westcliff	3. Afternoon
		Asphalt Concrete	39.0801	Traverse 1	Westcliff	3. Afternoon
		Asphalt Concrete	39.1244	Traverse 1	Westcliff	3. Afternoon
		Asphalt Concrete	38.9551	Traverse 1	Westcliff	3. Afternoon
		Asphalt Concrete	39.385	Traverse 1	Westcliff	3. Afternoon
		Asphalt Concrete	39.4013	Traverse 1	Westcliff	3. Afternoon
		Asphalt Concrete	39.3579	Traverse 1	Westcliff	3. Afternoon
		Asphalt Concrete	39.2208	Traverse 1	Westcliff	3. Afternoon
		Asphalt Concrete	39.3356	Traverse 1	Westcliff	3. Afternoon
		Asphalt Concrete	39.1603	Traverse 1	Westcliff	3. Afternoon
		Asphalt Concrete	38.8029	Traverse 1	Westcliff	3. Afternoon
		Asphalt Concrete	38.6856	Traverse 1	Westcliff	3. Afternoon
		Asphalt Concrete	38.8474	Traverse 1	Westcliff	3. Afternoon
		Asphalt Concrete	39.3275	Traverse 1	Westcliff	3. Afternoon
		Asphalt Concrete	38.9906	Traverse 1	Westcliff	3. Afternoon
		Asphalt Concrete	38.536	Traverse 1	Westcliff	3. Afternoon
		Asphalt Concrete	38.7086	Traverse 1	Westcliff	3. Afternoon
		Asphalt Concrete	38.8237	Traverse 1	Westcliff	3. Afternoon
		Asphalt Concrete	39.0431	Traverse 1	Westcliff	3. Afternoon
		Asphalt Concrete	39.7731	Traverse 1	Westcliff	3. Afternoon
		Asphalt Concrete	38.9579	Traverse 1	Westcliff	3. Afternoon
		Asphalt Concrete	38.9683	Traverse 1	Westcliff	3. Afternoon
		Asphalt Concrete	39.6949	Traverse 1	Westcliff	3. Afternoon
		Asphalt Concrete	39.728	Traverse 1	Westcliff	3. Afternoon
		Asphalt Concrete	39.3294	Traverse 1	Westcliff	3. Afternoon
		Asphalt Concrete	39.1493	Traverse 1	Westcliff	3. Afternoon
		Asphalt Concrete	38.8583	Traverse 1	Westcliff	3. Afternoon
		Asphalt Concrete	39.3677	Traverse 1	Westcliff	3. Afternoon
		Reflective Pavement	38.9528	Traverse 1	Westcliff	3. Afternoon
		Reflective Pavement	39.3458	Traverse 1	Westcliff	3. Afternoon
		Reflective Pavement	39.2489	Traverse 1	Westcliff	3. Afternoon
		Reflective Pavement	38.4327	Traverse 1	Westcliff	3. Afternoon
		Reflective Pavement	38.7576	Traverse 1	Westcliff	3. Afternoon
		Reflective Pavement	39.424	Traverse 1	Westcliff	3. Afternoon
		Reflective Pavement	38.8828	Traverse 1	Westcliff	3. Afternoon
		Reflective Pavement	38.5791	Traverse 1	Westcliff	3. Afternoon
		Reflective Pavement	39.3518	Traverse 1	Westcliff	3. Afternoon
		Reflective Pavement	39.9026	Traverse 1	Westcliff	3. Afternoon
		Reflective Pavement	39.7517	Traverse 1	Westcliff	3. Afternoon
		Reflective Pavement	39.3175	Traverse 1	Westcliff	3. Afternoon
		Reflective Pavement	38.9541	Traverse 1	Westcliff	3. Afternoon
		Asphalt Concrete	38.7344	Traverse 1	Westcliff	3. Afternoon
		Asphalt Concrete	39.2849	Traverse 1	Westcliff	3. Afternoon
		Asphalt Concrete	38.6581	Traverse 1	Westcliff	3. Afternoon
		Asphalt Concrete	38.7925	Traverse 1	Westcliff	3. Afternoon
		Asphalt Concrete	38.838	Traverse 1	Westcliff	3. Afternoon
		Asphalt Concrete	38.9562	Traverse 1	Westcliff	3. Afternoon
		Asphalt Concrete	38.8249	Traverse 1	Westcliff	3. Afternoon
		Asphalt Concrete	40.1035	Traverse 1	Westcliff	3. Afternoon
		Asphalt Concrete	39.1651	Traverse 2	Westcliff	3. Afternoon
		Asphalt Concrete	40.2606	Traverse 2	Westcliff	3. Afternoon
		Asphalt Concrete	39.0778	Traverse 2	Westcliff	3. Afternoon
		Asphalt Concrete	38.7061	Traverse 2	Westcliff	3. Afternoon
		Asphalt Concrete	38.9732	Traverse 2	Westcliff	3. Afternoon
		Asphalt Concrete	39.5731	Traverse 2	Westcliff	3. Afternoon
		Asphalt Concrete	38.86	Traverse 2	Westcliff	3. Afternoon
		Reflective Pavement	39.7444	Traverse 2	Westcliff	3. Afternoon
		Reflective Pavement	39.1877	Traverse 2	Westcliff	3. Afternoon
		Asphalt Concrete	38.8675	Traverse 2	Westcliff	3. Afternoon
		Reflective Pavement	38.8044	Traverse 2	Westcliff	3. Afternoon
		Reflective Pavement	39.2278	Traverse 2	Westcliff	3. Afternoon
		Reflective Pavement	38.9367	Traverse 2	Westcliff	3. Afternoon
		Reflective Pavement	39.2236	Traverse 2	Westcliff	3. Afternoon
		Asphalt Concrete	39.0342	Traverse 2	Westcliff	3. Afternoon
		Reflective Pavement	38.7322	Traverse 2	Westcliff	3. Afternoon
		Reflective Pavement	39.1071	Traverse 2	Westcliff	3. Afternoon
		Reflective Pavement	38.7114	Traverse 2	Westcliff	3. Afternoon
		Reflective Pavement	39.0299	Traverse 2	Westcliff	3. Afternoon
		Reflective Pavement	39.0132	Traverse 2	Westcliff	3. Afternoon
		Reflective Pavement	38.9898	Traverse 2	Westcliff	3. Afternoon
		Reflective Pavement	39.0657	Traverse 2	Westcliff	3. Afternoon
		Reflective Pavement	38.8081	Traverse 2	Westcliff	3. Afternoon
		Reflective Pavement	38.5439	Traverse 2	Westcliff	3. Afternoon
		Reflective Pavement	39.4541	Traverse 2	Westcliff	3. Afternoon
		Reflective Pavement	38.8437	Traverse 2	Westcliff	3. Afternoon
		Reflective Pavement	39.4763	Traverse 2	Westcliff	3. Afternoon
		Reflective Pavement	38.8169	Traverse 2	Westcliff	3. Afternoon
		Reflective Pavement	39.071	Traverse 2	Westcliff	3. Afternoon
		Asphalt Concrete	39.4781	Traverse 2	Westcliff	3. Afternoon
		Asphalt Concrete	38.9273	Traverse 2	Westcliff	3. Afternoon
		Asphalt Concrete	39.3375	Traverse 2	Westcliff	3. Afternoon
		Asphalt Concrete	39.1058	Traverse 2	Westcliff	3. Afternoon
		Asphalt Concrete	39.1597	Traverse 2	Westcliff	3. Afternoon
		Asphalt Concrete	38.7463	Traverse 2	Westcliff	3. Afternoon
		Asphalt Concrete	39.238	Traverse 2	Westcliff	3. Afternoon
		Asphalt Concrete	39.6111	Traverse 2	Westcliff	3. Afternoon
		Asphalt Concrete	39.4876	Traverse 2	Westcliff	3. Afternoon
		Asphalt Concrete	38.885	Traverse 2	Westcliff	3. Afternoon
		Asphalt Concrete	39.6518	Traverse 2	Westcliff	3. Afternoon
		Asphalt Concrete	38.9313	Traverse 2	Westcliff	3. Afternoon
		Asphalt Concrete	39.2225	Traverse 2	Westcliff	3. Afternoon
		Asphalt Concrete	39.3465	Traverse 2	Westcliff	3. Afternoon
		Asphalt Concrete	39.1385	Traverse 2	Westcliff	3. Afternoon
		Asphalt Concrete	38.6281	Traverse 2	Westcliff	3. Afternoon
		Asphalt Concrete	39.4874	Traverse 2	Westcliff	3. Afternoon
		Asphalt Concrete	38.6605	Traverse 2	Westcliff	3. Afternoon
		Asphalt Concrete	39.0687	Traverse 2	Westcliff	3. Afternoon
		Asphalt Concrete	39.2926	Traverse 2	Westcliff	3. Afternoon
		Asphalt Concrete	39.2967	Traverse 2	Westcliff	3. Afternoon
		Asphalt Concrete	39.661	Traverse 2	Westcliff	3. Afternoon
		Asphalt Concrete	39.7229	Traverse 2	Westcliff	3. Afternoon
		Asphalt Concrete	39.1526	Traverse 2	Westcliff	3. Afternoon
		Asphalt Concrete	39.047	Traverse 2	Westcliff	3. Afternoon
		Asphalt Concrete	38.8418	Traverse 2	Westcliff	3. Afternoon
		Asphalt Concrete	38.7673	Traverse 2	Westcliff	3. Afternoon
		Asphalt Concrete	39.4363	Traverse 2	Westcliff	3. Afternoon
		Asphalt Concrete	39.0827	Traverse 2	Westcliff	3. Afternoon
		Asphalt Concrete	39.2043	Traverse 2	Westcliff	3. Afternoon
		Asphalt Concrete	39.2215	Traverse 2	Westcliff	3. Afternoon
		Asphalt Concrete	39.1282	Traverse 2	Westcliff	3. Afternoon
		Asphalt Concrete	39.7335	Traverse 2	Westcliff	3. Afternoon
		Asphalt Concrete	38.7277	Traverse 2	Westcliff	3. Afternoon
		Asphalt Concrete	39.0585	Traverse 2	Westcliff	3. Afternoon
		Asphalt Concrete	39.1232	Traverse 2	Westcliff	3. Afternoon
		Asphalt Concrete	39.0332	Traverse 2	Westcliff	3. Afternoon
		Asphalt Concrete	38.8958	Traverse 2	Westcliff	3. Afternoon
		Asphalt Concrete	39.1206	Traverse 2	Westcliff	3. Afternoon
		Asphalt Concrete	38.7392	Traverse 2	Westcliff	3. Afternoon
		Asphalt Concrete	38.5424	Traverse 2	Westcliff	3. Afternoon
		Asphalt Concrete	38.9016	Traverse 2	Westcliff	3. Afternoon
		Asphalt Concrete	38.9888	Traverse 2	Westcliff	3. Afternoon
		Asphalt Concrete	39.073	Traverse 2	Westcliff	3. Afternoon
		Asphalt Concrete	38.9094	Traverse 2	Westcliff	3. Afternoon
		Asphalt Concrete	38.9988	Traverse 2	Westcliff	3. Afternoon
		Asphalt Concrete	38.7793	Traverse 2	Westcliff	3. Afternoon
		Asphalt Concrete	38.801	Traverse 2	Westcliff	3. Afternoon
		Asphalt Concrete	38.5925	Traverse 2	Westcliff	3. Afternoon
		Asphalt Concrete	38.9916	Traverse 2	Westcliff	3. Afternoon
		Asphalt Concrete	39.0763	Traverse 2	Westcliff	3. Afternoon
		Asphalt Concrete	38.4456	Traverse 2	Westcliff	3. Afternoon
		Asphalt Concrete	38.5043	Traverse 2	Westcliff	3. Afternoon
		Asphalt Concrete	38.6706	Traverse 2	Westcliff	3. Afternoon
		Asphalt Concrete	38.7013	Traverse 2	Westcliff	3. Afternoon
		Asphalt Concrete	38.8176	Traverse 2	Westcliff	3. Afternoon
		Asphalt Concrete	38.5993	Traverse 2	Westcliff	3. Afternoon
		Asphalt Concrete	39.0466	Traverse 2	Westcliff	3. Afternoon
		Asphalt Concrete	38.9546	Traverse 2	Westcliff	3. Afternoon
		Asphalt Concrete	39.2995	Traverse 2	Westcliff	3. Afternoon
		Reflective Pavement	38.9024	Traverse 2	Westcliff	3. Afternoon
		Reflective Pavement	39.1513	Traverse 2	Westcliff	3. Afternoon
		Reflective Pavement	39.1015	Traverse 2	Westcliff	3. Afternoon
		Reflective Pavement	38.6711	Traverse 2	Westcliff	3. Afternoon
		Reflective Pavement	38.4366	Traverse 2	Westcliff	3. Afternoon
		Reflective Pavement	38.6269	Traverse 2	Westcliff	3. Afternoon
		Reflective Pavement	38.8381	Traverse 2	Westcliff	3. Afternoon
		Reflective Pavement	39.0637	Traverse 2	Westcliff	3. Afternoon
		Reflective Pavement	38.4568	Traverse 2	Westcliff	3. Afternoon
		Reflective Pavement	38.8483	Traverse 2	Westcliff	3. Afternoon
		Reflective Pavement	38.9309	Traverse 2	Westcliff	3. Afternoon
		Reflective Pavement	38.7664	Traverse 2	Westcliff	3. Afternoon
		Reflective Pavement	39.1042	Traverse 2	Westcliff	3. Afternoon
		Reflective Pavement	38.574	Traverse 2	Westcliff	3. Afternoon
		Asphalt Concrete	38.9727	Traverse 2	Westcliff	3. Afternoon
		Asphalt Concrete	38.6999	Traverse 2	Westcliff	3. Afternoon
		Asphalt Concrete	39.2959	Traverse 2	Westcliff	3. Afternoon
		Asphalt Concrete	38.7557	Traverse 2	Westcliff	3. Afternoon
		Asphalt Concrete	38.4346	Traverse 2	Westcliff	3. Afternoon
		Asphalt Concrete	38.7912	Traverse 2	Westcliff	3. Afternoon
		Asphalt Concrete	38.7582	Traverse 2	Westcliff	3. Afternoon
		Asphalt Concrete	38.6045	Traverse 2	Westcliff	3. Afternoon
		Asphalt Concrete	39.2105	Traverse 2	Westcliff	3. Afternoon
		Asphalt Concrete	38.8341	Traverse 2	Westcliff	3. Afternoon
		Asphalt Concrete	33.6542	Traverse 1	Westcliff	4. Post-Sunset
		Reflective Pavement	33.336	Traverse 1	Westcliff	4. Post-Sunset
		Asphalt Concrete	34.0711	Traverse 1	Westcliff	4. Post-Sunset
		Asphalt Concrete	34.8609	Traverse 1	Westcliff	4. Post-Sunset
		Reflective Pavement	33.4988	Traverse 1	Westcliff	4. Post-Sunset
		Reflective Pavement	32.9618	Traverse 1	Westcliff	4. Post-Sunset
		Reflective Pavement	32.6744	Traverse 1	Westcliff	4. Post-Sunset
		Reflective Pavement	32.5878	Traverse 1	Westcliff	4. Post-Sunset
		Asphalt Concrete	33.513	Traverse 1	Westcliff	4. Post-Sunset
		Asphalt Concrete	33.0291	Traverse 1	Westcliff	4. Post-Sunset
		Asphalt Concrete	36.4029	Traverse 1	Westcliff	4. Post-Sunset
		Asphalt Concrete	32.2156	Traverse 1	Westcliff	4. Post-Sunset
		Asphalt Concrete	33.2984	Traverse 1	Westcliff	4. Post-Sunset
		Asphalt Concrete	32.689	Traverse 1	Westcliff	4. Post-Sunset
		Asphalt Concrete	33.526	Traverse 1	Westcliff	4. Post-Sunset
		Asphalt Concrete	33.7424	Traverse 1	Westcliff	4. Post-Sunset
		Asphalt Concrete	33.7283	Traverse 1	Westcliff	4. Post-Sunset
		Asphalt Concrete	33.9878	Traverse 1	Westcliff	4. Post-Sunset
		Asphalt Concrete	33.9882	Traverse 1	Westcliff	4. Post-Sunset
		Asphalt Concrete	33.8575	Traverse 1	Westcliff	4. Post-Sunset
		Reflective Pavement	33.7946	Traverse 1	Westcliff	4. Post-Sunset
		Reflective Pavement	32.3185	Traverse 1	Westcliff	4. Post-Sunset
		Reflective Pavement	32.4099	Traverse 1	Westcliff	4. Post-Sunset
		Asphalt Concrete	31.2568	Traverse 1	Westcliff	4. Post-Sunset
		Asphalt Concrete	32.5102	Traverse 1	Westcliff	4. Post-Sunset
		Asphalt Concrete	31.5574	Traverse 2	Westcliff	4. Post-Sunset
		Asphalt Concrete	34.421	Traverse 2	Westcliff	4. Post-Sunset
		Reflective Pavement	32.4008	Traverse 2	Westcliff	4. Post-Sunset
		Reflective Pavement	31.9928	Traverse 2	Westcliff	4. Post-Sunset
		Reflective Pavement	31.8253	Traverse 2	Westcliff	4. Post-Sunset
		Reflective Pavement	31.2792	Traverse 2	Westcliff	4. Post-Sunset
		Reflective Pavement	31.6736	Traverse 2	Westcliff	4. Post-Sunset
		Reflective Pavement	31.4029	Traverse 2	Westcliff	4. Post-Sunset
		Asphalt Concrete	32.4767	Traverse 2	Westcliff	4. Post-Sunset
		Asphalt Concrete	32.2391	Traverse 2	Westcliff	4. Post-Sunset
		Asphalt Concrete	32.505	Traverse 2	Westcliff	4. Post-Sunset
		Asphalt Concrete	33.4737	Traverse 2	Westcliff	4. Post-Sunset
		Asphalt Concrete	30.573	Traverse 2	Westcliff	4. Post-Sunset
		Asphalt Concrete	32.4035	Traverse 2	Westcliff	4. Post-Sunset
		Asphalt Concrete	32.1632	Traverse 2	Westcliff	4. Post-Sunset
		Asphalt Concrete	31.4519	Traverse 2	Westcliff	4. Post-Sunset
		Asphalt Concrete	32.2077	Traverse 2	Westcliff	4. Post-Sunset
		Asphalt Concrete	34.139	Traverse 2	Westcliff	4. Post-Sunset
		Asphalt Concrete	33.299	Traverse 2	Westcliff	4. Post-Sunset
		Asphalt Concrete	32.9311	Traverse 2	Westcliff	4. Post-Sunset
		Asphalt Concrete	32.8611	Traverse 2	Westcliff	4. Post-Sunset
		Asphalt Concrete	32.6061	Traverse 2	Westcliff	4. Post-Sunset
		Asphalt Concrete	33.1125	Traverse 2	Westcliff	4. Post-Sunset
		Asphalt Concrete	32.9316	Traverse 2	Westcliff	4. Post-Sunset
		Reflective Pavement	33.4085	Traverse 2	Westcliff	4. Post-Sunset
		Reflective Pavement	32.4259	Traverse 2	Westcliff	4. Post-Sunset
		Reflective Pavement	31.976	Traverse 2	Westcliff	4. Post-Sunset
		Reflective Pavement	31.9335	Traverse 2	Westcliff	4. Post-Sunset
		Asphalt Concrete	30.6164	Traverse 2	Westcliff	4. Post-Sunset
		Asphalt Concrete	30.6978	Traverse 2	Westcliff	4. Post-Sunset
		Asphalt Concrete	32.6263	Traverse 2	Westcliff	4. Post-Sunset
		Loop	Nbhood	Transect	.y.	group1	group2	n1	n2	p	p.signif	p.adj	p.adj.signif	y.position	groups	x	xmin	xmax	Wilcox	...19
	Data 2	Traverse 1	Garfield	1. Pre-Sunrise	Tair	Asphalt Concrete	Reflective Pavement	15	12	0.724	ns	0.724	ns	36.8376	Asphalt Concrete, Reflective Pavement	1	0.8	1.2	0.866684	ns
		Traverse 1	Garfield	2. Noon	Tair	Asphalt Concrete	Reflective Pavement	26	12	0.359	ns	0.359	ns	46.2726	Asphalt Concrete, Reflective Pavement	1	0.8	1.2	0.343118	ns
		Traverse 1	Garfield	3. Afternoon	Tair	Asphalt Concrete	Reflective Pavement	19	16	0.525	ns	0.525	ns	48.9996	Asphalt Concrete, Reflective Pavement	1	0.8	1.2	0.367141	ns
		Traverse 1	Garfield	4. Post-Sunset	Tair	Asphalt Concrete	Reflective Pavement	29	21	3.76e-05	****	3.76e-05	****	44.5756	Asphalt Concrete, Reflective Pavement	1	0.8	1.2	4.16617e-05	***
		Traverse 2	Garfield	1. Pre-Sunrise	Tair	Asphalt Concrete	Reflective Pavement	35	23	0.388	ns	0.388	ns	36.7786	Asphalt Concrete, Reflective Pavement	1	0.8	1.2	0.507416	ns
		Traverse 2	Garfield	2. Noon	Tair	Asphalt Concrete	Reflective Pavement	16	8	0.77	ns	0.77	ns	46.7696	Asphalt Concrete, Reflective Pavement	1	0.8	1.2	0.976104	ns
		Traverse 2	Garfield	3. Afternoon	Tair	Asphalt Concrete	Reflective Pavement	28	14	0.403	ns	0.403	ns	48.4536	Asphalt Concrete, Reflective Pavement	1	0.8	1.2	0.147465	ns
		Traverse 2	Garfield	4. Post-Sunset	Tair	Asphalt Concrete	Reflective Pavement	22	13	0.344	ns	0.344	ns	43.6996	Asphalt Concrete, Reflective Pavement	1	0.8	1.2	0.271327	ns
		Traverse 1	Maryvale	1. Pre-Sunrise	Tair	Asphalt Concrete	Reflective Pavement	44	19	0.00903	**	0.00903	**	35.4966	Asphalt Concrete, Reflective Pavement	2	1.8	2.2	0.00166355	**
		Traverse 1	Maryvale	2. Noon	Tair	Asphalt Concrete	Reflective Pavement	65	29	0.0147	*	0.0147	*	46.7846	Asphalt Concrete, Reflective Pavement	2	1.8	2.2	0.0140568	*
		Traverse 1	Maryvale	3. Afternoon	Tair	Asphalt Concrete	Reflective Pavement	65	27	8.17e-11	****	8.17e-11	****	47.6996	Asphalt Concrete, Reflective Pavement	2	1.8	2.2	2.93292e-10	***
		Traverse 1	Maryvale	4. Post-Sunset	Tair	Asphalt Concrete	Reflective Pavement	34	16	0.384	ns	0.384	ns	43.3226	Asphalt Concrete, Reflective Pavement	2	1.8	2.2	0.112245	ns
		Traverse 2	Maryvale	1. Pre-Sunrise	Tair	Asphalt Concrete	Reflective Pavement	48	19	0.867	ns	0.867	ns	35.8946	Asphalt Concrete, Reflective Pavement	2	1.8	2.2	0.928589	ns
		Traverse 2	Maryvale	2. Noon	Tair	Asphalt Concrete	Reflective Pavement	60	33	0.181	ns	0.181	ns	47.0356	Asphalt Concrete, Reflective Pavement	2	1.8	2.2	0.112774	ns
		Traverse 2	Maryvale	3. Afternoon	Tair	Asphalt Concrete	Reflective Pavement	69	30	0.851	ns	0.851	ns	47.6606	Asphalt Concrete, Reflective Pavement	2	1.8	2.2	0.672609	ns
		Traverse 2	Maryvale	4. Post-Sunset	Tair	Asphalt Concrete	Reflective Pavement	41	19	0.54	ns	0.54	ns	43.3846	Asphalt Concrete, Reflective Pavement	2	1.8	2.2	0.837786	ns
		Traverse 1	Westcliff	1. Pre-Sunrise	Tair	Asphalt Concrete	Reflective Pavement	18	10	0.315	ns	0.315	ns	27.9276	Asphalt Concrete, Reflective Pavement	3	2.8	3.2	0.3318	ns
		Traverse 1	Westcliff	2. Noon	Tair	Asphalt Concrete	Reflective Pavement	46	21	0.0793	ns	0.0793	ns	41.5676	Asphalt Concrete, Reflective Pavement	3	2.8	3.2	0.0836067	ns
		Traverse 1	Westcliff	3. Afternoon	Tair	Asphalt Concrete	Reflective Pavement	72	37	0.233	ns	0.233	ns	42.6376	Asphalt Concrete, Reflective Pavement	3	2.8	3.2	0.283779	ns
		Traverse 1	Westcliff	4. Post-Sunset	Tair	Asphalt Concrete	Reflective Pavement	17	8	0.165	ns	0.165	ns	38.9376	Asphalt Concrete, Reflective Pavement	3	2.8	3.2	0.0752255	ns
		Traverse 2	Westcliff	1. Pre-Sunrise	Tair	Asphalt Concrete	Reflective Pavement	25	10	0.345	ns	0.345	ns	28.0356	Asphalt Concrete, Reflective Pavement	3	2.8	3.2	0.417562	ns
		Traverse 2	Westcliff	2. Noon	Tair	Asphalt Concrete	Reflective Pavement	57	26	0.0725	ns	0.0725	ns	41.6706	Asphalt Concrete, Reflective Pavement	3	2.8	3.2	0.0685681	ns
		Traverse 2	Westcliff	3. Afternoon	Tair	Asphalt Concrete	Reflective Pavement	79	34	0.185	ns	0.185	ns	42.7956	Asphalt Concrete, Reflective Pavement	3	2.8	3.2	0.235504	ns
		Traverse 2	Westcliff	4. Post-Sunset	Tair	Asphalt Concrete	Reflective Pavement	21	10	0.258	ns	0.258	ns	36.9556	Asphalt Concrete, Reflective Pavement	3	2.8	3.2	0.10451	ns

## Sheet: Figure 5
Figure 5
		StreetSurface	MRT_Avg_detrend_central	Position	Nbhood	Transect
	Data 1	Asphalt Concrete	29.035	Sidewalk	Garfield	1. Pre-Sunrise
		Asphalt Concrete	29.3492	Street	Garfield	1. Pre-Sunrise
		Asphalt Concrete	28.901	Sidewalk	Garfield	1. Pre-Sunrise
		Asphalt Concrete	28.9431	Street	Garfield	1. Pre-Sunrise
		Asphalt Concrete	27.7521	Sidewalk	Garfield	1. Pre-Sunrise
		Reflective Pavement	27.5485	Sidewalk	Garfield	1. Pre-Sunrise
		Reflective Pavement	28.4756	Street	Garfield	1. Pre-Sunrise
		Reflective Pavement	28.3858	Sidewalk	Garfield	1. Pre-Sunrise
		Reflective Pavement	28.8056	Street	Garfield	1. Pre-Sunrise
		Asphalt Concrete	27.9115	Sidewalk	Garfield	1. Pre-Sunrise
		Asphalt Concrete	29.1824	Street	Garfield	1. Pre-Sunrise
		Asphalt Concrete	29.4494	Sidewalk	Garfield	1. Pre-Sunrise
		Asphalt Concrete	27.9729	Sidewalk	Garfield	1. Pre-Sunrise
		Asphalt Concrete	28.8692	Street	Garfield	1. Pre-Sunrise
		Asphalt Concrete	28.4968	Sidewalk	Garfield	1. Pre-Sunrise
		Asphalt Concrete	29.0091	Sidewalk	Garfield	1. Pre-Sunrise
		Asphalt Concrete	29.2913	Street	Garfield	1. Pre-Sunrise
		Asphalt Concrete	29.2094	Sidewalk	Garfield	1. Pre-Sunrise
		Asphalt Concrete	29.4984	Street	Garfield	1. Pre-Sunrise
		Asphalt Concrete	28.9232	Sidewalk	Garfield	1. Pre-Sunrise
		Reflective Pavement	28.0931	Sidewalk	Garfield	1. Pre-Sunrise
		Reflective Pavement	28.9132	Street	Garfield	1. Pre-Sunrise
		Reflective Pavement	28.8149	Sidewalk	Garfield	1. Pre-Sunrise
		Asphalt Concrete	29.4066	Street	Garfield	1. Pre-Sunrise
		Asphalt Concrete	28.858	Sidewalk	Garfield	1. Pre-Sunrise
		Asphalt Concrete	29.1703	Sidewalk	Garfield	1. Pre-Sunrise
		Asphalt Concrete	29.776	Street	Garfield	1. Pre-Sunrise
		Asphalt Concrete	29.6544	Sidewalk	Garfield	1. Pre-Sunrise
		Asphalt Concrete	29.1073	Street	Garfield	1. Pre-Sunrise
		Asphalt Concrete	28.3482	Sidewalk	Garfield	1. Pre-Sunrise
		Reflective Pavement	28.4926	Street	Garfield	1. Pre-Sunrise
		Reflective Pavement	28.3722	Sidewalk	Garfield	1. Pre-Sunrise
		Reflective Pavement	28.5816	Street	Garfield	1. Pre-Sunrise
		Reflective Pavement	28.8313	Sidewalk	Garfield	1. Pre-Sunrise
		Reflective Pavement	28.675	Street	Garfield	1. Pre-Sunrise
		Reflective Pavement	28.9975	Sidewalk	Garfield	1. Pre-Sunrise
		Reflective Pavement	29.105	Street	Garfield	1. Pre-Sunrise
		Asphalt Concrete	29.2922	Sidewalk	Garfield	1. Pre-Sunrise
		Asphalt Concrete	29.5626	Street	Garfield	1. Pre-Sunrise
		Asphalt Concrete	29.1423	Sidewalk	Garfield	1. Pre-Sunrise
		Asphalt Concrete	69.9062	Sidewalk	Garfield	2. Noon
		Asphalt Concrete	69.5977	Street	Garfield	2. Noon
		Asphalt Concrete	70.9677	Sidewalk	Garfield	2. Noon
		Asphalt Concrete	69.0349	Street	Garfield	2. Noon
		Asphalt Concrete	70.686	Sidewalk	Garfield	2. Noon
		Reflective Pavement	71.5581	Sidewalk	Garfield	2. Noon
		Reflective Pavement	72.8715	Street	Garfield	2. Noon
		Reflective Pavement	70.8235	Sidewalk	Garfield	2. Noon
		Reflective Pavement	72.7988	Sidewalk	Garfield	2. Noon
		Reflective Pavement	73.7088	Street	Garfield	2. Noon
		Asphalt Concrete	68.3913	Street	Garfield	2. Noon
		Asphalt Concrete	71.3053	Sidewalk	Garfield	2. Noon
		Asphalt Concrete	70.063	Street	Garfield	2. Noon
		Asphalt Concrete	73.0229	Sidewalk	Garfield	2. Noon
		Asphalt Concrete	70.6595	Sidewalk	Garfield	2. Noon
		Asphalt Concrete	69.2778	Street	Garfield	2. Noon
		Asphalt Concrete	71.7282	Sidewalk	Garfield	2. Noon
		Asphalt Concrete	70.3126	Sidewalk	Garfield	2. Noon
		Asphalt Concrete	68.0098	Street	Garfield	2. Noon
		Asphalt Concrete	71.2351	Sidewalk	Garfield	2. Noon
		Reflective Pavement	70.3079	Sidewalk	Garfield	2. Noon
		Reflective Pavement	72.5408	Street	Garfield	2. Noon
		Reflective Pavement	68.031	Sidewalk	Garfield	2. Noon
		Asphalt Concrete	71.1167	Street	Garfield	2. Noon
		Asphalt Concrete	69.2961	Sidewalk	Garfield	2. Noon
		Asphalt Concrete	72.6812	Sidewalk	Garfield	2. Noon
		Asphalt Concrete	66.7747	Street	Garfield	2. Noon
		Asphalt Concrete	70.6207	Sidewalk	Garfield	2. Noon
		Asphalt Concrete	71.0253	Sidewalk	Garfield	2. Noon
		Asphalt Concrete	68.4616	Street	Garfield	2. Noon
		Reflective Pavement	72.1652	Sidewalk	Garfield	2. Noon
		Reflective Pavement	75.0849	Street	Garfield	2. Noon
		Reflective Pavement	70.3402	Sidewalk	Garfield	2. Noon
		Reflective Pavement	74.5998	Sidewalk	Garfield	2. Noon
		Reflective Pavement	73.4178	Street	Garfield	2. Noon
		Reflective Pavement	69.1967	Sidewalk	Garfield	2. Noon
		Reflective Pavement	73.703	Street	Garfield	2. Noon
		Reflective Pavement	68.887	Sidewalk	Garfield	2. Noon
		Reflective Pavement	72.9484	Street	Garfield	2. Noon
		Asphalt Concrete	73.0595	Sidewalk	Garfield	2. Noon
		Asphalt Concrete	71.6835	Street	Garfield	2. Noon
		Asphalt Concrete	69.447	Sidewalk	Garfield	2. Noon
		Asphalt Concrete	73.5822	Sidewalk	Garfield	3. Afternoon
		Asphalt Concrete	73.2303	Street	Garfield	3. Afternoon
		Asphalt Concrete	74.9152	Sidewalk	Garfield	3. Afternoon
		Asphalt Concrete	71.9687	Street	Garfield	3. Afternoon
		Asphalt Concrete	74.9959	Sidewalk	Garfield	3. Afternoon
		Reflective Pavement	74.2599	Street	Garfield	3. Afternoon
		Reflective Pavement	70.4332	Sidewalk	Garfield	3. Afternoon
		Reflective Pavement	73.5723	Sidewalk	Garfield	3. Afternoon
		Reflective Pavement	74.8465	Street	Garfield	3. Afternoon
		Asphalt Concrete	71.5856	Street	Garfield	3. Afternoon
		Asphalt Concrete	78.719	Sidewalk	Garfield	3. Afternoon
		Asphalt Concrete	73.7515	Sidewalk	Garfield	3. Afternoon
		Asphalt Concrete	74.8058	Street	Garfield	3. Afternoon
		Asphalt Concrete	84.3405	Sidewalk	Garfield	3. Afternoon
		Asphalt Concrete	73.0754	Sidewalk	Garfield	3. Afternoon
		Asphalt Concrete	70.0978	Street	Garfield	3. Afternoon
		Asphalt Concrete	69.7281	Sidewalk	Garfield	3. Afternoon
		Asphalt Concrete	75.6744	Sidewalk	Garfield	3. Afternoon
		Asphalt Concrete	74.4154	Street	Garfield	3. Afternoon
		Asphalt Concrete	73.0765	Sidewalk	Garfield	3. Afternoon
		Reflective Pavement	72.966	Sidewalk	Garfield	3. Afternoon
		Reflective Pavement	77.9694	Street	Garfield	3. Afternoon
		Reflective Pavement	53.7163	Sidewalk	Garfield	3. Afternoon
		Asphalt Concrete	75.9418	Street	Garfield	3. Afternoon
		Asphalt Concrete	74.4379	Sidewalk	Garfield	3. Afternoon
		Asphalt Concrete	76.5019	Sidewalk	Garfield	3. Afternoon
		Asphalt Concrete	73.3934	Street	Garfield	3. Afternoon
		Asphalt Concrete	73.4574	Sidewalk	Garfield	3. Afternoon
		Asphalt Concrete	72.7165	Sidewalk	Garfield	3. Afternoon
		Asphalt Concrete	74.4779	Street	Garfield	3. Afternoon
		Asphalt Concrete	70.185	Sidewalk	Garfield	3. Afternoon
		Reflective Pavement	73.5533	Street	Garfield	3. Afternoon
		Reflective Pavement	71.6066	Sidewalk	Garfield	3. Afternoon
		Reflective Pavement	76.2998	Sidewalk	Garfield	3. Afternoon
		Reflective Pavement	75.5044	Street	Garfield	3. Afternoon
		Reflective Pavement	72.8093	Sidewalk	Garfield	3. Afternoon
		Reflective Pavement	75.9165	Street	Garfield	3. Afternoon
		Reflective Pavement	72.268	Sidewalk	Garfield	3. Afternoon
		Reflective Pavement	70.4115	Street	Garfield	3. Afternoon
		Asphalt Concrete	64.107	Sidewalk	Garfield	3. Afternoon
		Asphalt Concrete	62.9607	Street	Garfield	3. Afternoon
		Asphalt Concrete	63.7874	Sidewalk	Garfield	3. Afternoon
		Asphalt Concrete	36.8218	Sidewalk	Garfield	4. Post-Sunset
		Asphalt Concrete	37.0726	Street	Garfield	4. Post-Sunset
		Asphalt Concrete	36.7521	Sidewalk	Garfield	4. Post-Sunset
		Asphalt Concrete	35.1541	Sidewalk	Garfield	4. Post-Sunset
		Asphalt Concrete	36.5591	Street	Garfield	4. Post-Sunset
		Asphalt Concrete	35.6073	Sidewalk	Garfield	4. Post-Sunset
		Reflective Pavement	36.5249	Sidewalk	Garfield	4. Post-Sunset
		Reflective Pavement	36.9782	Street	Garfield	4. Post-Sunset
		Reflective Pavement	37.4341	Sidewalk	Garfield	4. Post-Sunset
		Reflective Pavement	36.5967	Sidewalk	Garfield	4. Post-Sunset
		Reflective Pavement	37.3158	Street	Garfield	4. Post-Sunset
		Reflective Pavement	37.2261	Sidewalk	Garfield	4. Post-Sunset
		Asphalt Concrete	38.0572	Street	Garfield	4. Post-Sunset
		Asphalt Concrete	38.6423	Sidewalk	Garfield	4. Post-Sunset
		Asphalt Concrete	36.8315	Sidewalk	Garfield	4. Post-Sunset
		Asphalt Concrete	37.8037	Street	Garfield	4. Post-Sunset
		Asphalt Concrete	37.7034	Sidewalk	Garfield	4. Post-Sunset
		Asphalt Concrete	37.9917	Sidewalk	Garfield	4. Post-Sunset
		Asphalt Concrete	38.2867	Street	Garfield	4. Post-Sunset
		Asphalt Concrete	37.9045	Sidewalk	Garfield	4. Post-Sunset
		Asphalt Concrete	37.4891	Sidewalk	Garfield	4. Post-Sunset
		Asphalt Concrete	37.9257	Street	Garfield	4. Post-Sunset
		Asphalt Concrete	37.5608	Sidewalk	Garfield	4. Post-Sunset
		Reflective Pavement	36.7129	Sidewalk	Garfield	4. Post-Sunset
		Reflective Pavement	36.9834	Street	Garfield	4. Post-Sunset
		Reflective Pavement	36.5924	Sidewalk	Garfield	4. Post-Sunset
		Asphalt Concrete	35.7647	Sidewalk	Garfield	4. Post-Sunset
		Asphalt Concrete	37.6842	Street	Garfield	4. Post-Sunset
		Asphalt Concrete	37.0188	Sidewalk	Garfield	4. Post-Sunset
		Asphalt Concrete	36.8729	Sidewalk	Garfield	4. Post-Sunset
		Asphalt Concrete	37.8623	Street	Garfield	4. Post-Sunset
		Asphalt Concrete	37.7186	Sidewalk	Garfield	4. Post-Sunset
		Asphalt Concrete	37.1741	Street	Garfield	4. Post-Sunset
		Reflective Pavement	36.6296	Street	Garfield	4. Post-Sunset
		Reflective Pavement	37.6552	Sidewalk	Garfield	4. Post-Sunset
		Reflective Pavement	37.5868	Street	Garfield	4. Post-Sunset
		Reflective Pavement	38.1608	Sidewalk	Garfield	4. Post-Sunset
		Reflective Pavement	37.4617	Street	Garfield	4. Post-Sunset
		Reflective Pavement	36.9884	Sidewalk	Garfield	4. Post-Sunset
		Reflective Pavement	37.0664	Street	Garfield	4. Post-Sunset
		Reflective Pavement	37.8871	Sidewalk	Garfield	4. Post-Sunset
		Asphalt Concrete	37.7808	Sidewalk	Garfield	4. Post-Sunset
		Asphalt Concrete	38.132	Street	Garfield	4. Post-Sunset
		Asphalt Concrete	37.6185	Sidewalk	Garfield	4. Post-Sunset
		Reflective Pavement	26.2855	Sidewalk	Maryvale	1. Pre-Sunrise
		Reflective Pavement	26.7171	Street	Maryvale	1. Pre-Sunrise
		Reflective Pavement	27.1745	Sidewalk	Maryvale	1. Pre-Sunrise
		Reflective Pavement	26.7603	Sidewalk	Maryvale	1. Pre-Sunrise
		Reflective Pavement	26.6182	Street	Maryvale	1. Pre-Sunrise
		Reflective Pavement	26.6208	Sidewalk	Maryvale	1. Pre-Sunrise
		Reflective Pavement	26.6304	Sidewalk	Maryvale	1. Pre-Sunrise
		Reflective Pavement	26.6877	Street	Maryvale	1. Pre-Sunrise
		Reflective Pavement	26.2334	Sidewalk	Maryvale	1. Pre-Sunrise
		Reflective Pavement	26.3553	Sidewalk	Maryvale	1. Pre-Sunrise
		Reflective Pavement	26.6755	Street	Maryvale	1. Pre-Sunrise
		Reflective Pavement	26.3068	Sidewalk	Maryvale	1. Pre-Sunrise
		Asphalt Concrete	26.5321	Sidewalk	Maryvale	1. Pre-Sunrise
		Asphalt Concrete	26.7954	Street	Maryvale	1. Pre-Sunrise
		Asphalt Concrete	26.0661	Sidewalk	Maryvale	1. Pre-Sunrise
		Asphalt Concrete	26.081	Sidewalk	Maryvale	1. Pre-Sunrise
		Asphalt Concrete	26.8626	Street	Maryvale	1. Pre-Sunrise
		Asphalt Concrete	26.4239	Sidewalk	Maryvale	1. Pre-Sunrise
		Asphalt Concrete	26.5402	Sidewalk	Maryvale	1. Pre-Sunrise
		Asphalt Concrete	27.0703	Street	Maryvale	1. Pre-Sunrise
		Asphalt Concrete	27.9377	Sidewalk	Maryvale	1. Pre-Sunrise
		Asphalt Concrete	26.2907	Sidewalk	Maryvale	1. Pre-Sunrise
		Asphalt Concrete	26.7512	Street	Maryvale	1. Pre-Sunrise
		Asphalt Concrete	26.6778	Sidewalk	Maryvale	1. Pre-Sunrise
		Asphalt Concrete	27.0959	Street	Maryvale	1. Pre-Sunrise
		Asphalt Concrete	26.9284	Street	Maryvale	1. Pre-Sunrise
		Asphalt Concrete	27.1335	Sidewalk	Maryvale	1. Pre-Sunrise
		Asphalt Concrete	27.1468	Street	Maryvale	1. Pre-Sunrise
		Asphalt Concrete	26.2468	Sidewalk	Maryvale	1. Pre-Sunrise
		Asphalt Concrete	26.3463	Sidewalk	Maryvale	1. Pre-Sunrise
		Asphalt Concrete	26.9875	Street	Maryvale	1. Pre-Sunrise
		Asphalt Concrete	27.5433	Sidewalk	Maryvale	1. Pre-Sunrise
		Reflective Pavement	25.9366	Sidewalk	Maryvale	1. Pre-Sunrise
		Reflective Pavement	26.8242	Street	Maryvale	1. Pre-Sunrise
		Reflective Pavement	26.9003	Sidewalk	Maryvale	1. Pre-Sunrise
		Reflective Pavement	26.135	Sidewalk	Maryvale	1. Pre-Sunrise
		Reflective Pavement	26.5049	Street	Maryvale	1. Pre-Sunrise
		Reflective Pavement	26.1156	Sidewalk	Maryvale	1. Pre-Sunrise
		Reflective Pavement	25.8474	Sidewalk	Maryvale	1. Pre-Sunrise
		Reflective Pavement	26.5057	Street	Maryvale	1. Pre-Sunrise
		Reflective Pavement	25.9064	Sidewalk	Maryvale	1. Pre-Sunrise
		Reflective Pavement	26.0748	Sidewalk	Maryvale	1. Pre-Sunrise
		Reflective Pavement	26.5933	Street	Maryvale	1. Pre-Sunrise
		Reflective Pavement	26.7876	Sidewalk	Maryvale	1. Pre-Sunrise
		Reflective Pavement	69.9893	Sidewalk	Maryvale	2. Noon
		Reflective Pavement	71.7637	Street	Maryvale	2. Noon
		Reflective Pavement	73.0616	Sidewalk	Maryvale	2. Noon
		Reflective Pavement	70.9543	Sidewalk	Maryvale	2. Noon
		Reflective Pavement	70.9927	Street	Maryvale	2. Noon
		Reflective Pavement	69.4577	Sidewalk	Maryvale	2. Noon
		Reflective Pavement	72.1202	Sidewalk	Maryvale	2. Noon
		Reflective Pavement	73.2216	Street	Maryvale	2. Noon
		Reflective Pavement	71.6835	Sidewalk	Maryvale	2. Noon
		Reflective Pavement	70.9637	Sidewalk	Maryvale	2. Noon
		Reflective Pavement	72.2798	Street	Maryvale	2. Noon
		Reflective Pavement	69.9989	Sidewalk	Maryvale	2. Noon
		Asphalt Concrete	72.3441	Sidewalk	Maryvale	2. Noon
		Asphalt Concrete	70.0861	Street	Maryvale	2. Noon
		Asphalt Concrete	72.1608	Sidewalk	Maryvale	2. Noon
		Asphalt Concrete	73.4119	Sidewalk	Maryvale	2. Noon
		Asphalt Concrete	71.1756	Street	Maryvale	2. Noon
		Asphalt Concrete	73.6602	Sidewalk	Maryvale	2. Noon
		Asphalt Concrete	71.4551	Sidewalk	Maryvale	2. Noon
		Asphalt Concrete	70.8374	Street	Maryvale	2. Noon
		Asphalt Concrete	72.3942	Sidewalk	Maryvale	2. Noon
		Asphalt Concrete	72.6616	Sidewalk	Maryvale	2. Noon
		Asphalt Concrete	71.2654	Street	Maryvale	2. Noon
		Asphalt Concrete	73.6076	Sidewalk	Maryvale	2. Noon
		Asphalt Concrete	69.7718	Sidewalk	Maryvale	2. Noon
		Asphalt Concrete	67.7752	Street	Maryvale	2. Noon
		Asphalt Concrete	72.0902	Sidewalk	Maryvale	2. Noon
		Asphalt Concrete	69.4362	Sidewalk	Maryvale	2. Noon
		Asphalt Concrete	68.3277	Street	Maryvale	2. Noon
		Asphalt Concrete	69.2398	Sidewalk	Maryvale	2. Noon
		Asphalt Concrete	70.3948	Sidewalk	Maryvale	2. Noon
		Asphalt Concrete	69.2696	Street	Maryvale	2. Noon
		Asphalt Concrete	70.3215	Sidewalk	Maryvale	2. Noon
		Asphalt Concrete	71.8868	Sidewalk	Maryvale	2. Noon
		Asphalt Concrete	68.9955	Street	Maryvale	2. Noon
		Asphalt Concrete	69.3816	Sidewalk	Maryvale	2. Noon
		Reflective Pavement	72.8239	Sidewalk	Maryvale	2. Noon
		Reflective Pavement	72.675	Street	Maryvale	2. Noon
		Reflective Pavement	71.5683	Sidewalk	Maryvale	2. Noon
		Reflective Pavement	71.1782	Sidewalk	Maryvale	2. Noon
		Reflective Pavement	73.605	Street	Maryvale	2. Noon
		Reflective Pavement	71.5506	Sidewalk	Maryvale	2. Noon
		Reflective Pavement	73.6243	Sidewalk	Maryvale	2. Noon
		Reflective Pavement	74.0992	Street	Maryvale	2. Noon
		Reflective Pavement	71.8336	Sidewalk	Maryvale	2. Noon
		Reflective Pavement	72.8122	Sidewalk	Maryvale	2. Noon
		Reflective Pavement	74.7096	Street	Maryvale	2. Noon
		Reflective Pavement	76.7754	Sidewalk	Maryvale	2. Noon
		Reflective Pavement	74.5472	Sidewalk	Maryvale	3. Afternoon
		Reflective Pavement	77.0769	Street	Maryvale	3. Afternoon
		Reflective Pavement	77.6059	Sidewalk	Maryvale	3. Afternoon
		Reflective Pavement	72.8983	Sidewalk	Maryvale	3. Afternoon
		Reflective Pavement	75.7255	Street	Maryvale	3. Afternoon
		Reflective Pavement	74.4176	Sidewalk	Maryvale	3. Afternoon
		Reflective Pavement	71.6925	Sidewalk	Maryvale	3. Afternoon
		Reflective Pavement	72.042	Street	Maryvale	3. Afternoon
		Reflective Pavement	74.9371	Sidewalk	Maryvale	3. Afternoon
		Reflective Pavement	71.5827	Sidewalk	Maryvale	3. Afternoon
		Reflective Pavement	72.7422	Street	Maryvale	3. Afternoon
		Reflective Pavement	74.3188	Sidewalk	Maryvale	3. Afternoon
		Asphalt Concrete	68.4515	Sidewalk	Maryvale	3. Afternoon
		Asphalt Concrete	70.4132	Street	Maryvale	3. Afternoon
		Asphalt Concrete	73.9175	Sidewalk	Maryvale	3. Afternoon
		Asphalt Concrete	68.1628	Street	Maryvale	3. Afternoon
		Asphalt Concrete	77.2317	Sidewalk	Maryvale	3. Afternoon
		Asphalt Concrete	70.6628	Sidewalk	Maryvale	3. Afternoon
		Asphalt Concrete	71.3098	Street	Maryvale	3. Afternoon
		Asphalt Concrete	72.3823	Sidewalk	Maryvale	3. Afternoon
		Asphalt Concrete	69.7821	Street	Maryvale	3. Afternoon
		Asphalt Concrete	68.2055	Sidewalk	Maryvale	3. Afternoon
		Asphalt Concrete	73.451	Street	Maryvale	3. Afternoon
		Asphalt Concrete	77.7485	Sidewalk	Maryvale	3. Afternoon
		Asphalt Concrete	73.1999	Sidewalk	Maryvale	3. Afternoon
		Asphalt Concrete	72.9561	Street	Maryvale	3. Afternoon
		Asphalt Concrete	68.8587	Sidewalk	Maryvale	3. Afternoon
		Asphalt Concrete	71.1769	Sidewalk	Maryvale	3. Afternoon
		Asphalt Concrete	71.748	Street	Maryvale	3. Afternoon
		Asphalt Concrete	74.9299	Sidewalk	Maryvale	3. Afternoon
		Asphalt Concrete	71.2916	Sidewalk	Maryvale	3. Afternoon
		Asphalt Concrete	69.5985	Street	Maryvale	3. Afternoon
		Asphalt Concrete	72.114	Sidewalk	Maryvale	3. Afternoon
		Reflective Pavement	72.0324	Sidewalk	Maryvale	3. Afternoon
		Reflective Pavement	68.1495	Street	Maryvale	3. Afternoon
		Reflective Pavement	69.3172	Sidewalk	Maryvale	3. Afternoon
		Reflective Pavement	69.0992	Sidewalk	Maryvale	3. Afternoon
		Reflective Pavement	70.4623	Street	Maryvale	3. Afternoon
		Reflective Pavement	70.9355	Sidewalk	Maryvale	3. Afternoon
		Reflective Pavement	69.3405	Sidewalk	Maryvale	3. Afternoon
		Reflective Pavement	67.668	Street	Maryvale	3. Afternoon
		Reflective Pavement	64.9842	Sidewalk	Maryvale	3. Afternoon
		Reflective Pavement	71.1886	Sidewalk	Maryvale	3. Afternoon
		Reflective Pavement	73.8883	Street	Maryvale	3. Afternoon
		Reflective Pavement	74.6156	Sidewalk	Maryvale	3. Afternoon
		Reflective Pavement	33.6891	Sidewalk	Maryvale	4. Post-Sunset
		Reflective Pavement	34.1076	Street	Maryvale	4. Post-Sunset
		Reflective Pavement	35.2907	Sidewalk	Maryvale	4. Post-Sunset
		Reflective Pavement	33.5648	Street	Maryvale	4. Post-Sunset
		Reflective Pavement	33.9271	Sidewalk	Maryvale	4. Post-Sunset
		Reflective Pavement	33.7249	Street	Maryvale	4. Post-Sunset
		Reflective Pavement	33.5597	Sidewalk	Maryvale	4. Post-Sunset
		Reflective Pavement	33.3751	Sidewalk	Maryvale	4. Post-Sunset
		Reflective Pavement	33.5962	Street	Maryvale	4. Post-Sunset
		Reflective Pavement	33.7574	Sidewalk	Maryvale	4. Post-Sunset
		Asphalt Concrete	34.5147	Sidewalk	Maryvale	4. Post-Sunset
		Asphalt Concrete	34.8481	Street	Maryvale	4. Post-Sunset
		Asphalt Concrete	34.2305	Sidewalk	Maryvale	4. Post-Sunset
		Asphalt Concrete	34.3501	Sidewalk	Maryvale	4. Post-Sunset
		Asphalt Concrete	34.8907	Street	Maryvale	4. Post-Sunset
		Asphalt Concrete	34.6277	Sidewalk	Maryvale	4. Post-Sunset
		Asphalt Concrete	34.6475	Sidewalk	Maryvale	4. Post-Sunset
		Asphalt Concrete	35.3101	Street	Maryvale	4. Post-Sunset
		Asphalt Concrete	37.4872	Sidewalk	Maryvale	4. Post-Sunset
		Asphalt Concrete	34.4049	Sidewalk	Maryvale	4. Post-Sunset
		Asphalt Concrete	35.0113	Street	Maryvale	4. Post-Sunset
		Asphalt Concrete	35.0469	Sidewalk	Maryvale	4. Post-Sunset
		Reflective Pavement	19.459	Sidewalk	Westcliff	1. Pre-Sunrise
		Reflective Pavement	19.6081	Street	Westcliff	1. Pre-Sunrise
		Reflective Pavement	19.7234	Sidewalk	Westcliff	1. Pre-Sunrise
		Reflective Pavement	20.4071	Sidewalk	Westcliff	1. Pre-Sunrise
		Reflective Pavement	20.5533	Street	Westcliff	1. Pre-Sunrise
		Reflective Pavement	20.074	Sidewalk	Westcliff	1. Pre-Sunrise
		Reflective Pavement	19.0598	Sidewalk	Westcliff	1. Pre-Sunrise
		Reflective Pavement	19.1723	Street	Westcliff	1. Pre-Sunrise
		Reflective Pavement	18.3564	Sidewalk	Westcliff	1. Pre-Sunrise
		Reflective Pavement	19.8029	Street	Westcliff	1. Pre-Sunrise
		Asphalt Concrete	19.4526	Sidewalk	Westcliff	1. Pre-Sunrise
		Asphalt Concrete	20.476	Street	Westcliff	1. Pre-Sunrise
		Asphalt Concrete	19.6324	Sidewalk	Westcliff	1. Pre-Sunrise
		Asphalt Concrete	20.6822	Sidewalk	Westcliff	1. Pre-Sunrise
		Asphalt Concrete	20.6683	Street	Westcliff	1. Pre-Sunrise
		Asphalt Concrete	19.5128	Sidewalk	Westcliff	1. Pre-Sunrise
		Asphalt Concrete	19.9751	Sidewalk	Westcliff	1. Pre-Sunrise
		Asphalt Concrete	20.5122	Street	Westcliff	1. Pre-Sunrise
		Asphalt Concrete	20.1327	Sidewalk	Westcliff	1. Pre-Sunrise
		Asphalt Concrete	20.0367	Sidewalk	Westcliff	1. Pre-Sunrise
		Asphalt Concrete	20.4808	Street	Westcliff	1. Pre-Sunrise
		Asphalt Concrete	19.7844	Sidewalk	Westcliff	1. Pre-Sunrise
		Asphalt Concrete	19.5669	Sidewalk	Westcliff	1. Pre-Sunrise
		Asphalt Concrete	20.439	Street	Westcliff	1. Pre-Sunrise
		Asphalt Concrete	20.1261	Sidewalk	Westcliff	1. Pre-Sunrise
		Asphalt Concrete	19.6702	Sidewalk	Westcliff	1. Pre-Sunrise
		Asphalt Concrete	20.6391	Street	Westcliff	1. Pre-Sunrise
		Asphalt Concrete	20.2467	Sidewalk	Westcliff	1. Pre-Sunrise
		Asphalt Concrete	19.7258	Sidewalk	Westcliff	1. Pre-Sunrise
		Asphalt Concrete	20.3081	Street	Westcliff	1. Pre-Sunrise
		Asphalt Concrete	19.6972	Sidewalk	Westcliff	1. Pre-Sunrise
		Asphalt Concrete	20.068	Sidewalk	Westcliff	1. Pre-Sunrise
		Asphalt Concrete	20.318	Street	Westcliff	1. Pre-Sunrise
		Asphalt Concrete	19.2873	Sidewalk	Westcliff	1. Pre-Sunrise
		Reflective Pavement	19.8737	Sidewalk	Westcliff	1. Pre-Sunrise
		Reflective Pavement	19.9308	Street	Westcliff	1. Pre-Sunrise
		Reflective Pavement	19.5483	Sidewalk	Westcliff	1. Pre-Sunrise
		Reflective Pavement	19.9694	Sidewalk	Westcliff	1. Pre-Sunrise
		Reflective Pavement	20.1353	Street	Westcliff	1. Pre-Sunrise
		Reflective Pavement	20.0271	Sidewalk	Westcliff	1. Pre-Sunrise
		Reflective Pavement	19.8407	Sidewalk	Westcliff	1. Pre-Sunrise
		Reflective Pavement	19.9913	Street	Westcliff	1. Pre-Sunrise
		Reflective Pavement	20.3274	Sidewalk	Westcliff	1. Pre-Sunrise
		Reflective Pavement	20.0365	Sidewalk	Westcliff	1. Pre-Sunrise
		Reflective Pavement	20.0688	Street	Westcliff	1. Pre-Sunrise
		Reflective Pavement	20.6094	Sidewalk	Westcliff	1. Pre-Sunrise
		Reflective Pavement	68.5758	Sidewalk	Westcliff	2. Noon
		Reflective Pavement	70.8429	Street	Westcliff	2. Noon
		Reflective Pavement	67.6893	Sidewalk	Westcliff	2. Noon
		Reflective Pavement	67.1158	Sidewalk	Westcliff	2. Noon
		Reflective Pavement	69.8649	Street	Westcliff	2. Noon
		Reflective Pavement	67.3883	Sidewalk	Westcliff	2. Noon
		Reflective Pavement	67.4442	Sidewalk	Westcliff	2. Noon
		Reflective Pavement	71.3311	Street	Westcliff	2. Noon
		Reflective Pavement	67.2496	Sidewalk	Westcliff	2. Noon
		Reflective Pavement	64.5967	Sidewalk	Westcliff	2. Noon
		Reflective Pavement	69.6379	Street	Westcliff	2. Noon
		Asphalt Concrete	66.6731	Sidewalk	Westcliff	2. Noon
		Asphalt Concrete	65.0697	Street	Westcliff	2. Noon
		Asphalt Concrete	68.1236	Sidewalk	Westcliff	2. Noon
		Asphalt Concrete	68.1103	Sidewalk	Westcliff	2. Noon
		Asphalt Concrete	64.3135	Street	Westcliff	2. Noon
		Asphalt Concrete	65.3186	Sidewalk	Westcliff	2. Noon
		Asphalt Concrete	68.3818	Sidewalk	Westcliff	2. Noon
		Asphalt Concrete	66.2417	Street	Westcliff	2. Noon
		Asphalt Concrete	66.7605	Sidewalk	Westcliff	2. Noon
		Asphalt Concrete	65.1947	Sidewalk	Westcliff	2. Noon
		Asphalt Concrete	66.2386	Street	Westcliff	2. Noon
		Asphalt Concrete	69.2943	Sidewalk	Westcliff	2. Noon
		Asphalt Concrete	68.6806	Sidewalk	Westcliff	2. Noon
		Asphalt Concrete	64.5637	Street	Westcliff	2. Noon
		Asphalt Concrete	67.1414	Sidewalk	Westcliff	2. Noon
		Asphalt Concrete	66.8439	Sidewalk	Westcliff	2. Noon
		Asphalt Concrete	64.0285	Street	Westcliff	2. Noon
		Asphalt Concrete	67.4038	Sidewalk	Westcliff	2. Noon
		Asphalt Concrete	66.1712	Sidewalk	Westcliff	2. Noon
		Asphalt Concrete	63.6641	Street	Westcliff	2. Noon
		Asphalt Concrete	66.7479	Sidewalk	Westcliff	2. Noon
		Asphalt Concrete	68.1678	Sidewalk	Westcliff	2. Noon
		Asphalt Concrete	64.6042	Street	Westcliff	2. Noon
		Asphalt Concrete	65.8978	Sidewalk	Westcliff	2. Noon
		Reflective Pavement	70.719	Sidewalk	Westcliff	2. Noon
		Reflective Pavement	70.0192	Street	Westcliff	2. Noon
		Reflective Pavement	67.1545	Sidewalk	Westcliff	2. Noon
		Reflective Pavement	67.3631	Sidewalk	Westcliff	2. Noon
		Reflective Pavement	67.6412	Street	Westcliff	2. Noon
		Reflective Pavement	68.972	Sidewalk	Westcliff	2. Noon
		Reflective Pavement	71.2147	Sidewalk	Westcliff	2. Noon
		Reflective Pavement	70.8433	Street	Westcliff	2. Noon
		Reflective Pavement	68.1035	Sidewalk	Westcliff	2. Noon
		Reflective Pavement	66.3007	Sidewalk	Westcliff	2. Noon
		Reflective Pavement	69.4985	Street	Westcliff	2. Noon
		Reflective Pavement	73.3886	Sidewalk	Westcliff	2. Noon
		Reflective Pavement	69.449	Sidewalk	Westcliff	3. Afternoon
		Reflective Pavement	71.2225	Street	Westcliff	3. Afternoon
		Reflective Pavement	73.284	Sidewalk	Westcliff	3. Afternoon
		Reflective Pavement	65.8672	Sidewalk	Westcliff	3. Afternoon
		Reflective Pavement	68.0568	Street	Westcliff	3. Afternoon
		Reflective Pavement	68.9449	Sidewalk	Westcliff	3. Afternoon
		Reflective Pavement	67.6082	Sidewalk	Westcliff	3. Afternoon
		Reflective Pavement	70.2992	Street	Westcliff	3. Afternoon
		Reflective Pavement	68.1275	Sidewalk	Westcliff	3. Afternoon
		Reflective Pavement	68.3141	Street	Westcliff	3. Afternoon
		Asphalt Concrete	65.6038	Sidewalk	Westcliff	3. Afternoon
		Asphalt Concrete	65.7583	Street	Westcliff	3. Afternoon
		Asphalt Concrete	65.372	Sidewalk	Westcliff	3. Afternoon
		Asphalt Concrete	62.8921	Sidewalk	Westcliff	3. Afternoon
		Asphalt Concrete	64.2726	Street	Westcliff	3. Afternoon
		Asphalt Concrete	68.2564	Sidewalk	Westcliff	3. Afternoon
		Asphalt Concrete	64.9059	Sidewalk	Westcliff	3. Afternoon
		Asphalt Concrete	65.8949	Street	Westcliff	3. Afternoon
		Asphalt Concrete	70.6301	Sidewalk	Westcliff	3. Afternoon
		Asphalt Concrete	63.9524	Sidewalk	Westcliff	3. Afternoon
		Asphalt Concrete	64.1519	Street	Westcliff	3. Afternoon
		Asphalt Concrete	62.8275	Sidewalk	Westcliff	3. Afternoon
		Asphalt Concrete	70.1812	Sidewalk	Westcliff	3. Afternoon
		Asphalt Concrete	69.0492	Street	Westcliff	3. Afternoon
		Asphalt Concrete	69.6053	Sidewalk	Westcliff	3. Afternoon
		Asphalt Concrete	67.8244	Sidewalk	Westcliff	3. Afternoon
		Asphalt Concrete	66.6971	Street	Westcliff	3. Afternoon
		Asphalt Concrete	69.7661	Sidewalk	Westcliff	3. Afternoon
		Asphalt Concrete	67.0468	Sidewalk	Westcliff	3. Afternoon
		Asphalt Concrete	65.8955	Street	Westcliff	3. Afternoon
		Asphalt Concrete	69.6222	Sidewalk	Westcliff	3. Afternoon
		Asphalt Concrete	66.8019	Sidewalk	Westcliff	3. Afternoon
		Asphalt Concrete	67.6464	Street	Westcliff	3. Afternoon
		Asphalt Concrete	67.1598	Sidewalk	Westcliff	3. Afternoon
		Reflective Pavement	66.8638	Sidewalk	Westcliff	3. Afternoon
		Reflective Pavement	69.0255	Street	Westcliff	3. Afternoon
		Reflective Pavement	67.0745	Sidewalk	Westcliff	3. Afternoon
		Reflective Pavement	66.344	Sidewalk	Westcliff	3. Afternoon
		Reflective Pavement	66.1847	Street	Westcliff	3. Afternoon
		Reflective Pavement	68.6932	Sidewalk	Westcliff	3. Afternoon
		Reflective Pavement	65.8615	Sidewalk	Westcliff	3. Afternoon
		Reflective Pavement	66.8441	Street	Westcliff	3. Afternoon
		Reflective Pavement	66.2991	Sidewalk	Westcliff	3. Afternoon
		Reflective Pavement	63.7098	Sidewalk	Westcliff	3. Afternoon
		Reflective Pavement	65.1099	Street	Westcliff	3. Afternoon
		Reflective Pavement	68.9725	Sidewalk	Westcliff	3. Afternoon
		Reflective Pavement	26.9051	Sidewalk	Westcliff	4. Post-Sunset
		Reflective Pavement	27.1851	Street	Westcliff	4. Post-Sunset
		Reflective Pavement	28.966	Sidewalk	Westcliff	4. Post-Sunset
		Reflective Pavement	26.701	Sidewalk	Westcliff	4. Post-Sunset
		Reflective Pavement	27.4375	Street	Westcliff	4. Post-Sunset
		Reflective Pavement	27.8908	Sidewalk	Westcliff	4. Post-Sunset
		Reflective Pavement	26.2027	Sidewalk	Westcliff	4. Post-Sunset
		Reflective Pavement	26.2494	Street	Westcliff	4. Post-Sunset
		Reflective Pavement	25.2486	Sidewalk	Westcliff	4. Post-Sunset
		Reflective Pavement	27.1769	Sidewalk	Westcliff	4. Post-Sunset
		Reflective Pavement	27.0394	Street	Westcliff	4. Post-Sunset
		Asphalt Concrete	28.2267	Street	Westcliff	4. Post-Sunset
		Asphalt Concrete	28.4116	Street	Westcliff	4. Post-Sunset
		Asphalt Concrete	28.6151	Street	Westcliff	4. Post-Sunset
		Asphalt Concrete	27.5137	Sidewalk	Westcliff	4. Post-Sunset
		Asphalt Concrete	28.3325	Street	Westcliff	4. Post-Sunset
		Asphalt Concrete	27.7481	Sidewalk	Westcliff	4. Post-Sunset
		Asphalt Concrete	27.1206	Sidewalk	Westcliff	4. Post-Sunset
		Asphalt Concrete	28.0968	Street	Westcliff	4. Post-Sunset
		Asphalt Concrete	27.7734	Sidewalk	Westcliff	4. Post-Sunset
		Asphalt Concrete	27.4949	Sidewalk	Westcliff	4. Post-Sunset
		Asphalt Concrete	28.6822	Street	Westcliff	4. Post-Sunset
		Asphalt Concrete	28.2368	Sidewalk	Westcliff	4. Post-Sunset
		Asphalt Concrete	27.1611	Sidewalk	Westcliff	4. Post-Sunset
		Asphalt Concrete	28.1127	Street	Westcliff	4. Post-Sunset
		Asphalt Concrete	27.5769	Sidewalk	Westcliff	4. Post-Sunset
		Asphalt Concrete	27.7116	Sidewalk	Westcliff	4. Post-Sunset
		Asphalt Concrete	28.1331	Street	Westcliff	4. Post-Sunset
		Asphalt Concrete	27.0698	Sidewalk	Westcliff	4. Post-Sunset
		Reflective Pavement	27.1128	Sidewalk	Westcliff	4. Post-Sunset
		Reflective Pavement	26.8403	Street	Westcliff	4. Post-Sunset
		Reflective Pavement	26.684	Sidewalk	Westcliff	4. Post-Sunset
		Reflective Pavement	27.0907	Sidewalk	Westcliff	4. Post-Sunset
		Reflective Pavement	27.2375	Street	Westcliff	4. Post-Sunset
		Reflective Pavement	27.7198	Sidewalk	Westcliff	4. Post-Sunset
		Reflective Pavement	26.5536	Sidewalk	Westcliff	4. Post-Sunset
		Reflective Pavement	26.9488	Street	Westcliff	4. Post-Sunset
		Reflective Pavement	27.7323	Sidewalk	Westcliff	4. Post-Sunset
		Reflective Pavement	27.7557	Sidewalk	Westcliff	4. Post-Sunset
		Reflective Pavement	27.7235	Street	Westcliff	4. Post-Sunset
		Reflective Pavement	28.5543	Sidewalk	Westcliff	4. Post-Sunset
		Position	Nbhood	Transect	.y.	group1	group2	n1	n2	p	p.signif	p.adj	p.adj.signif	y.position	groups	x	xmin	xmax	Wilcox	...19
	Data 2	Sidewalk	Garfield	1. Pre-Sunrise	MRT_Avg_detrend_central	Asphalt Concrete	Reflective Pavement	16	7	0.136	ns	0.136	ns	37.3084	Asphalt Concrete, Reflective Pavement	1	0.8	1.2	0.076245	ns
		Sidewalk	Garfield	2. Noon	MRT_Avg_detrend_central	Asphalt Concrete	Reflective Pavement	15	10	0.761	ns	0.761	ns	82.2544	Asphalt Concrete, Reflective Pavement	1	0.8	1.2	0.604675	ns
		Sidewalk	Garfield	3. Afternoon	MRT_Avg_detrend_central	Asphalt Concrete	Reflective Pavement	17	8	0.237	ns	0.237	ns	91.9944	Asphalt Concrete, Reflective Pavement	1	0.8	1.2	0.174734	ns
		Sidewalk	Garfield	4. Post-Sunset	MRT_Avg_detrend_central	Asphalt Concrete	Reflective Pavement	17	10	0.888	ns	0.888	ns	46.2964	Asphalt Concrete, Reflective Pavement	1	0.8	1.2	0.674981	ns
		Street	Garfield	1. Pre-Sunrise	MRT_Avg_detrend_central	Asphalt Concrete	Reflective Pavement	10	7	0.000464	***	0.000464	***	37.4304	Asphalt Concrete, Reflective Pavement	1	0.8	1.2	0.000719868	***
		Street	Garfield	2. Noon	MRT_Avg_detrend_central	Asphalt Concrete	Reflective Pavement	10	7	5.45e-06	****	5.45e-06	****	82.7394	Asphalt Concrete, Reflective Pavement	1	0.8	1.2	0.000102838	***
		Street	Garfield	3. Afternoon	MRT_Avg_detrend_central	Asphalt Concrete	Reflective Pavement	10	7	0.16	ns	0.16	ns	85.6234	Asphalt Concrete, Reflective Pavement	1	0.8	1.2	0.133073	ns
		Street	Garfield	4. Post-Sunset	MRT_Avg_detrend_central	Asphalt Concrete	Reflective Pavement	10	7	0.0448	*	0.0448	*	45.9414	Asphalt Concrete, Reflective Pavement	1	0.8	1.2	0.0330111	*
		Sidewalk	Maryvale	1. Pre-Sunrise	MRT_Avg_detrend_central	Asphalt Concrete	Reflective Pavement	12	16	0.154	ns	0.154	ns	35.5924	Asphalt Concrete, Reflective Pavement	2	1.8	2.2	0.28029	ns
		Sidewalk	Maryvale	2. Noon	MRT_Avg_detrend_central	Asphalt Concrete	Reflective Pavement	16	16	0.513	ns	0.513	ns	84.4294	Asphalt Concrete, Reflective Pavement	2	1.8	2.2	0.780443	ns
		Sidewalk	Maryvale	3. Afternoon	MRT_Avg_detrend_central	Asphalt Concrete	Reflective Pavement	13	16	0.844	ns	0.844	ns	85.4034	Asphalt Concrete, Reflective Pavement	2	1.8	2.2	0.914083	ns
		Sidewalk	Maryvale	4. Post-Sunset	MRT_Avg_detrend_central	Asphalt Concrete	Reflective Pavement	8	6	0.0747	ns	0.0747	ns	45.1414	Asphalt Concrete, Reflective Pavement	2	1.8	2.2	0.029304	*
		Street	Maryvale	1. Pre-Sunrise	MRT_Avg_detrend_central	Asphalt Concrete	Reflective Pavement	8	8	0.000233	***	0.000233	***	34.8014	Asphalt Concrete, Reflective Pavement	2	1.8	2.2	0.000621601	***
		Street	Maryvale	2. Noon	MRT_Avg_detrend_central	Asphalt Concrete	Reflective Pavement	8	8	0.000196	***	0.000196	***	82.3644	Asphalt Concrete, Reflective Pavement	2	1.8	2.2	0.000621601	***
		Street	Maryvale	3. Afternoon	MRT_Avg_detrend_central	Asphalt Concrete	Reflective Pavement	8	8	0.354	ns	0.354	ns	84.7314	Asphalt Concrete, Reflective Pavement	2	1.8	2.2	0.441803	ns
		Street	Maryvale	4. Post-Sunset	MRT_Avg_detrend_central	Asphalt Concrete	Reflective Pavement	4	4	0.000235	***	0.000235	***	42.9644	Asphalt Concrete, Reflective Pavement	2	1.8	2.2	0.0285714	*
		Sidewalk	Westcliff	1. Pre-Sunrise	MRT_Avg_detrend_central	Asphalt Concrete	Reflective Pavement	16	14	0.811	ns	0.811	ns	28.3364	Asphalt Concrete, Reflective Pavement	3	2.8	3.2	0.886064	ns
		Sidewalk	Westcliff	2. Noon	MRT_Avg_detrend_central	Asphalt Concrete	Reflective Pavement	16	15	0.106	ns	0.106	ns	81.0434	Asphalt Concrete, Reflective Pavement	3	2.8	3.2	0.175147	ns
		Sidewalk	Westcliff	3. Afternoon	MRT_Avg_detrend_central	Asphalt Concrete	Reflective Pavement	16	14	0.49	ns	0.49	ns	80.9384	Asphalt Concrete, Reflective Pavement	3	2.8	3.2	0.758724	ns
		Sidewalk	Westcliff	4. Post-Sunset	MRT_Avg_detrend_central	Asphalt Concrete	Reflective Pavement	10	15	0.312	ns	0.312	ns	36.6204	Asphalt Concrete, Reflective Pavement	3	2.8	3.2	0.311045	ns
		Street	Westcliff	1. Pre-Sunrise	MRT_Avg_detrend_central	Asphalt Concrete	Reflective Pavement	8	8	0.00191	**	0.00191	**	28.3224	Asphalt Concrete, Reflective Pavement	3	2.8	3.2	0.004662	**
		Street	Westcliff	2. Noon	MRT_Avg_detrend_central	Asphalt Concrete	Reflective Pavement	8	8	1.35e-07	****	1.35e-07	****	78.9854	Asphalt Concrete, Reflective Pavement	3	2.8	3.2	0.0001554	***
		Street	Westcliff	3. Afternoon	MRT_Avg_detrend_central	Asphalt Concrete	Reflective Pavement	8	8	0.0534	ns	0.0534	ns	78.8764	Asphalt Concrete, Reflective Pavement	3	2.8	3.2	0.0649573	ns
		Street	Westcliff	4. Post-Sunset	MRT_Avg_detrend_central	Asphalt Concrete	Reflective Pavement	8	8	5.15e-06	****	5.15e-06	****	36.3364	Asphalt Concrete, Reflective Pavement	3	2.8	3.2	0.0001554	***

## Sheet: Figure 6a
Figure 6a
		Date	D8 Avg	D8 Std	D4 Avg	D4 Std	D7 Avg	D7 Std	D5 Avg	D5 Std	D1N Avg	D1N Std	D1S Avg	D1S Std	D2 Avg	D2 Std	D6 Avg	D6 Std	D3 Avg	D3 Std	X Avg	X Std
	Data 1	2020-11-28	0.23989	0.0549704	0.304446	0.0516364	0.285168	0.0515751	0.326729	0.051485	0.277643	0.0458682	0.340281	0.0563228	0.384926	0.0553329	0.321955	0.0592585	0.371694	0.061905	0.123469	0.0277524
		2020-12-22	0.279298	0.0412675	0.317619	0.0446521	0.348544	0.0534767	0.354428	0.0601358	0.295164	0.0404862	0.370443	0.0535248	0.321812	0.0425581	0.344567	0.048774	0.357633	0.0531122	0.119984	0.0237147
		2021-01-27	0.30501	0.0565788	0.280819	0.0412016	0.295556	0.0477935	0.320444	0.0529908	0.266814	0.0445534	0.351719	0.0557932	0.377743	0.053139	0.317851	0.0482007	0.361649	0.054814	0.129275	0.0252201
		2021-02-21	0.249758	0.0462516	0.286324	0.044654	0.305025	0.0520704	0.305748	0.0521393	0.241787	0.0411454	0.33477	0.0521136	0.342028	0.0487436	0.300699	0.0475937	0.34371	0.0524738	0.131532	0.0262686
		2021-03-27	0.233133	0.0438501	0.263095	0.040915	0.279469	0.0490952	0.285851	0.0450945	0.227288	0.0377267	0.300904	0.0482134	0.315902	0.0458367			0.325217	0.0533676	0.12748	0.0249631
		2021-04-22	0.207983	0.0406695	0.270142	0.0427012	0.25186	0.0443626	0.282287	0.0451411			0.255057	0.0419377	0.283109	0.0437689	0.216679	0.0429171	0.323109	0.0536775	0.128259	0.0249187
		2021-05-25	0.186597	0.0397829	0.240773	0.0408622	0.24387	0.0439041	0.234124	0.0430048	0.202624	0.0347226	0.236939	0.0397376	0.257748	0.041584	0.205733	0.0401836	0.296672	0.0492664	0.117822	0.0239374

## Sheet: Figure 6b
Figure 6b
		Location	Spectrum	2020-11-28	2020-12-22	2021-01-27	2021-02-21	2021-03-27	2021-04-22	2021-05-25
	Data 1	D1N	350-400	0.0934467	0.11561	0.0946	0.08597	0.087084		0.081128
			400-700	0.230667	0.263538	0.218723	0.196489	0.185332		0.161676
			700-2500	0.294977	0.308896	0.283954	0.257693	0.241868		0.216284
		D1S	350-400	0.10536	0.124398	0.110048	0.104142	0.096432	0.082698	0.080842
			400-700	0.284563	0.328441	0.302368	0.289461	0.254767	0.212421	0.194661
			700-2500	0.361452	0.388962	0.371718	0.353455	0.318804	0.270982	0.252181
		D2	350-400	0.12024	0.115304	0.12087	0.110566	0.104918	0.092002	0.090818
			400-700	0.350277	0.312463	0.344777	0.308685	0.280233	0.24306	0.226402
			700-2500	0.402494	0.331567	0.394644	0.358071	0.331705	0.299152	0.275565
		D3	350-400	0.113465	0.11659	0.115978	0.109896	0.099782	0.099206	0.09858
			400-700	0.309219	0.316333	0.317632	0.301383	0.272867	0.270939	0.257603
			700-2500	0.39524	0.37581	0.380605	0.361847	0.345284	0.343079	0.31838
		D4	350-400	0.09964	0.118232	0.096976	0.096336	0.09015	0.096564	0.082728
			400-700	0.248547	0.289485	0.245105	0.243676	0.223302	0.226149	0.195527
			700-2500	0.32454	0.331307	0.295624	0.302906	0.278406	0.286415	0.256751
		D5	350-400	0.10935	0.119176	0.106896	0.098474	0.09624	0.09335	0.07555
			400-700	0.280066	0.28401	0.262138	0.248038	0.24096	0.236594	0.184396
			700-2500	0.345225	0.378896	0.3414	0.326337	0.302921	0.299511	0.251122
		D6	350-400	0.090745	0.114926	0.104592	0.096816		0.075628	0.080334
			400-700	0.252243	0.309137	0.273358	0.25406		0.160671	0.161531
			700-2500	0.346116	0.361009	0.335709	0.318689		0.234431	0.225347
		D7	350-400	0.09546	0.116394	0.100524	0.098044	0.090664	0.085992	0.078248
			400-700	0.225352	0.302078	0.251671	0.248831	0.226634	0.201706	0.192655
			700-2500	0.305576	0.367544	0.312603	0.325265	0.298284	0.269224	0.261463
		D8	350-400	0.07415	0.114562	0.102476	0.090404	0.080708	0.079826	0.062998
			400-700	0.161007	0.243897	0.234372	0.194854	0.180821	0.156518	0.133443
			700-2500	0.26367	0.293324	0.328313	0.267942	0.250481	0.224241	0.203062
		Asphalt	350-400 A	0.05463	0.060338	0.062202	0.061984	0.060992	0.06128	0.058952
			400-700 A	0.0807267	0.084994	0.090791	0.0914312	0.0892977	0.0903449	0.0867472
			700-2500 A	0.135575	0.130017	0.140365	0.143075	0.13848	0.139218	0.130144
		Avg. CP	350-400 CP	0.100206	0.117244	0.105884	0.0989609	0.0932473	0.0881582	0.0812473
			400-700 CP	0.260216	0.294376	0.272238	0.253942	0.233114	0.213507	0.189766
			700-2500 CP	0.337699	0.34859	0.338285	0.319134	0.295969	0.278379	0.251128
		STDDEV CP	350-400 CP	0.0130141	0.00290667	0.0081208	0.00771471	0.00715448	0.00786907	0.00924793
			400-700 CP	0.0512403	0.0255546	0.0391444	0.0386835	0.0344363	0.0371557	0.0346362
			700-2500 CP	0.043091	0.03166	0.035951	0.035382	0.0346206	0.0355838	0.0324013
